# Supplementary material for: A Mediator-cohesin axis controls heterochromatin domain formation
Source: Nat Commun. 2022 Feb 8;13:754. doi: 10.1038/s41467-022-28377-7 (PMC8826356; doi:10.1038/s41467-022-28377-7)
Supplement: Supplementary file 3 — Source Data [file 41467_2022_28377_MOESM3_ESM.zip]

Archive with 12 entries (11 files):
- source_data/
- source_data/Figure2b.pdf
- __MACOSX/source_data/._Figure2b.pdf
- source_data/Source file excel.xlsx
- __MACOSX/source_data/._Source file excel.xlsx
- source_data/.DS_Store
- __MACOSX/source_data/._.DS_Store
- source_data/Figure5a.pdf
- source_data/SuppFigure4d.pdf
- source_data/SuppFigure5a.pdf
- source_data/Figure2h.pdf
- source_data/SuppFigure2f.pdf
