# Supplementary material for: A Mediator-cohesin axis controls heterochromatin domain formation
Source: Nat Commun. 2022 Feb 8;13:754. doi: 10.1038/s41467-022-28377-7 (PMC8826356; doi:10.1038/s41467-022-28377-7)
Supplement: Supplementary file 3 — Source Data [file 41467_2022_28377_MOESM3_ESM.zip › source_data/Source file excel.xlsx]

## Sheet: Figure ED 2 e
Figure ED 2 e
Replicate 1
WT_01 cell_1	WT_01 cell_2	WT_01 cell_3	WT_01 cell_4	WT_01 cell_5	WT_01 cell_6	WT_01 cell_7	WT_02 cell_1	WT_02 cell_2	WT_02 cell_3	WT_02 cell_4	WT_02 cell_5	WT_02 cell_6	WT_03 cell_1	WT_03 cell_2	WT_03 cell_3	WT_03 cell_4	WT_03 cell_5	WT_04 cell_1	WT_04 cell_2	WT_04 cell_3	WT_04 cell_4	WT_04 cell_5	WT_04 cell_6	WT_05 cell_1	WT_05 cell_2	WT_05 cell_3	WT_05 cell_4	WT_05 cell_5	WT_05 cell_6	WT_05 cell_7	WT_05 cell_8		MED12_01 cell_1	MED12_01 cell_2	MED12_01 cell_3	MED12_01 cell_4	MED12_02 cell_1	MED12_02 cell_2	MED12_02 cell_3	MED12_02 cell_4	MED12_02 cell_5	MED12_02 cell_6	MED12_02 cell_7	MED12_02 cell_8	MED12_02 cell_9	MED12_02 cell_10	MED12_03 cell_1	MED12_03 cell_2	MED12_03 cell_3
0	0	0	0	0	0	0	0	0	0	0	0	0	0	0	0	0	0	0	0	0	0	0	0	0	0	0	0	0	0	0	0		0	0	0	0	0	0	0	0	0	0	0	0	0	0	0	0	0
0	0	0	0	0	0	0	0	9.277e-05	0	0	0	0	0	0	0	0	0	0.0001018	0	0	0	0	0	0	0	0	0	0	0	0	0		0	0	0	0	0	0	0	0	0	0	0	0	0	0	0	0	0
0	0	0	0	0	0	0	0	0	0	4.158e-05	0	0	0	0	0	0	0	0.0008654	0	0	0	0	0	0	0	0	0	0	0	0	0		0	0	0	0	0	0	0	0	0	0	0	0	8.842e-05	7.942e-05	0	0	0
0	0	0	0	0	0	0	0	0.0002783	0	0.0003742	9.099e-05	0	0	0	0	0	0	0.002	7.535e-05	0	0	0	0	0	0	0	0	0	0	0	0		0	0	0	0	0	0	0	0.0001638	0	0	9.217e-05	0.0001923	0	0	0	0	0
0	0	0	0	0	0	0	0	0.001	0	0.0005821	0.0001365	0	0	0	0	0	0	0.002	0.0004521	0.0001053	0	0	0	0	0	0	0	0	0	0	0		0	0	0.0001666	0	0.0002	0	0	0.0007372	8.964e-05	0	0.0002765	0.0004807	0.0001768	0.0006353	0	0	0.0001912
0	0	0	0	0	0	0	0	0.001	0	0.002	0.0003185	0	0	0	0	0.0002851	0	0.004	0.002	0.0001579	0	0	0	0	0	0	0	0	0	0	0		0	8.002e-05	0.0007495	0.0002437	0.002	0.0001958	0	0.003	0.000986	0	0.001	0.003	0.0007073	0.002	0.0002378	0.0001605	0.0001912
0	0	0	0	0	0	0	0	0.003	0	0.002	0.000455	0	0	0	0	0.0003421	0	0.004	0.002	0.0005265	0	0	0	0	0	0	0	0	0	0	0		0	0.0003201	0.0009993	0.0002437	0.002	0.0001958	0	0.007	0.002	0	0.003	0.006	0.0008842	0.004	0.002	0.0004816	0.000956
0	0	0	0	0	0	0	0	0.007	0	0.003	0.0006824	0	0	0	0	0.0005701	0	0.005	0.004	0.0005265	0	0	0	0	0	0	0	0	0	0	0		8.227e-05	0.0006402	0.004	0.001	0.007	0.001	0.0005041	0.013	0.003	0	0.004	0.01	0.0006189	0.005	0.003	0.0007224	0.002
0	0	0	0	0	0	0	0	0.009	0	0.004	0.0004095	0	0	0	0	0.0005701	0	0.006	0.004	0.000895	0	0	0	0	0	0	0	0	0	0	0		0.0002468	0.002	0.008	0.002	0.008	0.003	0.0007561	0.017	0.003	0	0.008	0.014	0.002	0.007	0.006	0.001	0.005
0	0	0	0	0	0	0	0	0.012	0	0.005	0.0005914	0.0003186	0	0	0	0.0006842	0	0.006	0.004	0.001	0	0	0	0	0	0	0	0	0	0	0		0.002	0.004	0.01	0.004	0.011	0.004	0.002	0.021	0.005	0.0002128	0.012	0.02	0.003	0.012	0.008	0.003	0.007
0	0	0	0	0	0	0	0	0.012	0.0001225	0.004	0.0009554	0.0003186	0	0	0	0.0007412	0	0.005	0.004	0.0009477	0	9.12e-05	0	0	0	0	0	0	0	0	0		0.003	0.005	0.015	0.006	0.011	0.006	0.004	0.026	0.007	0.0008512	0.016	0.02	0.005	0.011	0.009	0.004	0.007
0	0	0	0	0	0	0	0	0.015	0.0004899	0.005	0.001	0.0002788	0	0	0	0.0007982	0	0.006	0.004	0.001	0	9.12e-05	0	0.0001186	0	0	0	0	0	0	0		0.006	0.008	0.022	0.006	0.013	0.006	0.005	0.028	0.009	0.001	0.02	0.025	0.008	0.014	0.011	0.007	0.011
0	0	0	0	0	0	0	0	0.015	0.0004899	0.004	0.0008189	0.0005975	0	0	0	0.0005701	0	0.006	0.005	0.001	0	0.0003648	0	0	0	0	0	0	0	0	0		0.008	0.011	0.024	0.008	0.012	0.005	0.006	0.028	0.011	0.003	0.019	0.028	0.014	0.017	0.011	0.009	0.012
0	0	0	0	0	0	0	0	0.012	0.000245	0.005	0.001	0.001	0	0	0	0.0006271	0	0.006	0.003	0.001	9.884e-05	0.0005472	0	0.0001186	0	0	0	0	0	0	0.0001749		0.011	0.013	0.026	0.009	0.014	0.007	0.006	0.03	0.017	0.005	0.026	0.032	0.015	0.018	0.013	0.013	0.018
0	0	0	0	0	0	0	0	0.012	0.0004899	0.004	0.0008189	0.0007568	0	0	0	0.0005701	0	0.007	0.004	0.002	0	0.0008208	9.467e-05	0	0	0	0	5.755e-05	0	0	0.0001749		0.014	0.013	0.029	0.01	0.014	0.007	0.007	0.035	0.02	0.007	0.027	0.035	0.02	0.022	0.011	0.016	0.018
5.339e-05	0	0	0	0	4.354e-05	0	0	0.012	0.0003266	0.004	0.002	0.0009559	0	0	0	0.0006842	0	0.007	0.003	0.002	0	0.0008208	9.467e-05	0.0001778	0	0	0	0	5.893e-05	0	0.0001166		0.017	0.016	0.03	0.011	0.017	0.006	0.007	0.032	0.021	0.009	0.028	0.037	0.022	0.027	0.013	0.018	0.018
5.339e-05	0	0	4.934e-05	0	0	0	0	0.008	0.0007757	0.004	0.001	0.001	0	0	0	0.0008552	0	0.008	0.002	0.002	9.884e-05	0.001	9.467e-05	0	0	0	0	0.0001151	0	0	0.0001166		0.019	0.018	0.032	0.011	0.013	0.007	0.007	0.033	0.026	0.011	0.031	0.034	0.023	0.032	0.013	0.019	0.015
0	0	9.916e-05	4.934e-05	0	4.354e-05	0	0	0.011	0.0007349	0.005	0.002	0.001	0	0	0	0.0003421	0	0.009	0.004	0.002	0.0001977	0.001	0	0.0001186	0	0	0	0.0001726	0	0	0.0005246		0.021	0.02	0.03	0.012	0.015	0.008	0.008	0.035	0.028	0.014	0.031	0.035	0.023	0.031	0.01	0.021	0.016
0.0001068	5.524e-05	0.0001983	0	0	4.354e-05	0	0	0.01	0.001	0.004	0.001	0.001	0	5.434e-05	5.357e-05	0.0006842	0	0.008	0.004	0.001	9.884e-05	0.002	0.0004734	0.0002964	0	0	0	0.0002302	0.0001179	0	0.000408		0.025	0.022	0.031	0.014	0.012	0.011	0.008	0.034	0.028	0.016	0.032	0.036	0.024	0.029	0.011	0.026	0.014
0.000267	0	0.0002479	0	0	0.0001306	0	0	0.009	0.001	0.005	0.001	0.001	0	0	5.357e-05	0.0007412	0	0.007	0.003	0.001	0.0002965	0.002	0.000284	5.928e-05	0	0	0.0001281	0.0003453	5.893e-05	0	0.000816		0.025	0.022	0.03	0.014	0.015	0.011	0.008	0.03	0.029	0.015	0.036	0.033	0.024	0.029	0.011	0.025	0.016
0.0001602	0.0001105	0.0005454	0.0003947	0	0.0001306	0	0	0.009	0.001	0.004	0.002	0.001	0	5.434e-05	0.0001607	0.0005701	0	0.007	0.004	0.001	0.0005931	0.002	0.000284	5.928e-05	0	5.899e-05	0	0.0002302	0	0	0.000816		0.025	0.022	0.029	0.012	0.013	0.013	0.008	0.031	0.026	0.015	0.031	0.03	0.023	0.031	0.013	0.024	0.017
0.0002136	0.000221	0.001	0.0002467	0	8.707e-05	9.078e-05	0	0.008	0.002	0.004	0.002	0.001	0	0	0.0002678	0.0005131	0	0.007	0.004	0.002	0.0007907	0.002	9.467e-05	0.0001778	0	0.000177	0	0.0002302	5.893e-05	0	0.0005829		0.027	0.023	0.029	0.012	0.013	0.015	0.008	0.029	0.028	0.017	0.033	0.03	0.024	0.031	0.014	0.022	0.016
0.0006941	0.0001105	0.001	0.0003454	0	0.000566	0.0001816	0.0002444	0.007	0.002	0.004	0.002	0.001	0	0.0001087	0.0001607	0.0006842	0	0.008	0.005	0.001	0.0001977	0.003	0.0003787	5.928e-05	0	0.0004129	0	0.0005179	0.0001179	0	0.000816		0.029	0.024	0.028	0.015	0.015	0.018	0.008	0.029	0.028	0.017	0.028	0.027	0.024	0.029	0.012	0.026	0.018
0.0001602	5.524e-05	0.002	0.0004441	0	0.0004354	0.0001362	0	0.007	0.002	0.006	0.003	0.002	0	0.0002174	0.0005357	0.001	0	0.008	0.005	0.000895	0.001	0.003	0.000284	0.0001778	5.9e-05	0.0005309	0.0001922	0.0004604	0.0001179	0	0.001		0.03	0.024	0.027	0.015	0.013	0.015	0.009	0.029	0.029	0.018	0.029	0.024	0.021	0.028	0.013	0.021	0.016
0.0004805	0.0002762	0.003	0.0003947	0	0.001	0.0003631	8.147e-05	0.006	0.002	0.006	0.004	0.002	0	0.0002717	0.0004285	0.0009122	0	0.007	0.006	0.001	0.001	0.003	0.0001893	0.0001186	0	0.0005309	6.405e-05	0.0008057	5.893e-05	0	0.001		0.027	0.025	0.023	0.016	0.012	0.019	0.008	0.025	0.029	0.018	0.027	0.022	0.02	0.026	0.015	0.021	0.02
0.0009077	0.0002762	0.003	0.0004441	0	0.001	0.0006808	8.147e-05	0.005	0.002	0.005	0.004	0.002	0	0.0004891	0.0008571	0.0008552	0	0.009	0.007	0.001	0.001	0.002	0.0004734	0.0002371	0.000177	0.0005899	0	0.0009208	0.0001179	0	0.001		0.029	0.022	0.024	0.017	0.013	0.019	0.011	0.026	0.028	0.02	0.023	0.021	0.021	0.024	0.012	0.022	0.017
0.001	0.0003314	0.003	0.0005921	0	0.001	0.0007262	8.147e-05	0.007	0.003	0.006	0.005	0.003	0	0.0003804	0.001	0.0008552	0	0.01	0.007	0.001	0.001	0.003	9.467e-05	0	0.000354	0.0007079	0.0003843	0.0009208	0.0001179	0	0.001		0.033	0.021	0.023	0.016	0.013	0.02	0.012	0.025	0.026	0.019	0.023	0.02	0.021	0.024	0.014	0.02	0.017
0.002	0.0005524	0.003	0.001	0.0001131	0.001	0.0007716	0.0003259	0.008	0.003	0.007	0.006	0.002	0	0.0004891	0.0006964	0.0007412	0	0.01	0.007	0.001	0.003	0.003	0.0004734	0	0.000295	0.0007669	0.0005124	0.0005755	0.0002947	0	0.001		0.027	0.022	0.02	0.016	0.014	0.02	0.012	0.023	0.023	0.019	0.022	0.018	0.022	0.022	0.011	0.021	0.015
0.002	0.0007734	0.003	0.002	0.0001697	0.002	0.001	8.147e-05	0.006	0.003	0.008	0.005	0.003	0	0.001	0.001	0.0007982	0.0002102	0.01	0.007	0.001	0.002	0.003	0.000284	0.0001778	0.000413	0.0007669	0.0007046	0.001	0.0003536	0	0.001		0.024	0.02	0.02	0.017	0.014	0.02	0.015	0.021	0.024	0.024	0.022	0.016	0.018	0.019	0.014	0.019	0.015
0.002	0.0009943	0.003	0.002	0.0002263	0.002	0.001	0	0.007	0.004	0.007	0.007	0.003	0	0.0008695	0.002	0.0009122	0	0.012	0.008	0.001	0.002	0.003	0.0003787	0.0001186	0.000118	0.001	0.001	0.001	0.0003536	0	0.001		0.028	0.02	0.018	0.017	0.014	0.019	0.012	0.022	0.024	0.021	0.018	0.015	0.018	0.022	0.014	0.017	0.015
0.003	0.0004972	0.005	0.002	5.657e-05	0.002	0.0008624	8.147e-05	0.005	0.004	0.008	0.007	0.003	0.0001884	0.0007608	0.001	0.0007982	0	0.01	0.008	0.001	0.001	0.003	0.000284	0.000415	0.000354	0.001	0.001	0.0009208	0.0002357	0	0.002		0.025	0.02	0.02	0.021	0.012	0.018	0.014	0.018	0.024	0.021	0.018	0.018	0.02	0.017	0.012	0.017	0.014
0.004	0.001	0.006	0.002	0.0001131	0.003	0.002	8.147e-05	0.004	0.005	0.009	0.008	0.004	6.279e-05	0.001	0.002	0.001	7.008e-05	0.013	0.01	0.001	0.002	0.003	0.0007574	0.0003557	0.000708	0.001	0.001	0.001	0.0004125	0	0.001		0.025	0.018	0.015	0.021	0.014	0.018	0.016	0.018	0.021	0.022	0.018	0.013	0.02	0.017	0.013	0.019	0.014
0.004	0.001	0.004	0.003	0.0003394	0.003	0.002	0.0003259	0.005	0.006	0.009	0.009	0.004	0.0003767	0.001	0.001	0.001	0	0.014	0.009	0.001	0.003	0.003	0.0004734	0.0001186	0.001	0.001	0.001	0.002	0.0005893	6.219e-05	0.0008743		0.023	0.017	0.016	0.019	0.016	0.017	0.016	0.016	0.018	0.021	0.019	0.013	0.019	0.014	0.011	0.016	0.015
0.005	0.002	0.006	0.003	0.0002263	0.004	0.003	0.0003259	0.005	0.005	0.008	0.009	0.004	0.0004395	0.002	0.002	0.002	7.008e-05	0.015	0.009	0.001	0.002	0.003	0.0006627	0.0002371	0.001	0.001	0.002	0.002	0.0007661	0	0.001		0.026	0.018	0.014	0.019	0.012	0.018	0.017	0.014	0.02	0.021	0.015	0.011	0.017	0.014	0.013	0.016	0.012
0.004	0.003	0.005	0.003	0.000396	0.004	0.003	0.0004888	0.006	0.007	0.009	0.01	0.004	0.0007534	0.003	0.002	0.002	7.008e-05	0.015	0.01	0.002	0.002	0.002	0.0007574	0.0001778	0.002	0.002	0.002	0.002	0.001	0	0.002		0.025	0.015	0.012	0.022	0.013	0.019	0.017	0.013	0.017	0.024	0.018	0.012	0.021	0.013	0.012	0.016	0.012
0.006	0.002	0.006	0.004	0.0005657	0.005	0.004	0.0002444	0.007	0.007	0.01	0.011	0.004	0.001	0.003	0.002	0.002	0	0.017	0.009	0.002	0.002	0.003	9.467e-05	0.0006521	0.002	0.002	0.002	0.003	0.002	0	0.001		0.021	0.013	0.014	0.019	0.014	0.018	0.017	0.012	0.018	0.026	0.016	0.011	0.018	0.013	0.012	0.014	0.013
0.006	0.003	0.005	0.005	0.0006223	0.006	0.003	0.0004074	0.007	0.008	0.012	0.011	0.007	0.001	0.003	0.002	0.003	0.0002102	0.017	0.01	0.002	0.002	0.003	0.0004734	0.0005928	0.002	0.002	0.002	0.002	0.002	0.0001244	0.002		0.023	0.013	0.014	0.02	0.014	0.014	0.018	0.012	0.016	0.021	0.013	0.012	0.02	0.012	0.01	0.014	0.01
0.006	0.004	0.006	0.006	0.000792	0.007	0.005	0.0007333	0.006	0.009	0.012	0.011	0.006	0.002	0.003	0.002	0.003	7.008e-05	0.018	0.011	0.002	0.003	0.003	0.001	0.0007706	0.002	0.002	0.003	0.003	0.002	0.0001866	0.002		0.018	0.014	0.011	0.02	0.014	0.017	0.017	0.01	0.017	0.023	0.013	0.011	0.016	0.01	0.01	0.014	0.011
0.007	0.004	0.007	0.007	0.001	0.008	0.005	0.0008962	0.006	0.009	0.012	0.012	0.007	0.001	0.004	0.003	0.003	0.0003504	0.018	0.013	0.003	0.002	0.003	0.001	0.001	0.003	0.002	0.003	0.004	0.003	0.0001866	0.003		0.017	0.013	0.01	0.019	0.014	0.015	0.016	0.01	0.017	0.021	0.014	0.009	0.019	0.01	0.012	0.011	0.012
0.007	0.004	0.006	0.006	0.001	0.007	0.005	0.0005703	0.007	0.009	0.012	0.012	0.006	0.003	0.005	0.004	0.004	0.0002803	0.019	0.011	0.003	0.003	0.003	0.001	0.002	0.003	0.002	0.003	0.004	0.002	0.0001866	0.003		0.013	0.011	0.01	0.02	0.012	0.016	0.018	0.01	0.015	0.022	0.011	0.009	0.015	0.01	0.01	0.012	0.009
0.009	0.004	0.007	0.007	0.001	0.009	0.006	0.0007333	0.008	0.01	0.012	0.012	0.007	0.002	0.005	0.003	0.004	0.0004205	0.019	0.011	0.003	0.002	0.004	0.000852	0.001	0.004	0.002	0.004	0.004	0.003	0.0003109	0.003		0.014	0.013	0.011	0.017	0.015	0.014	0.016	0.009	0.014	0.019	0.01	0.007	0.018	0.01	0.01	0.012	0.011
0.008	0.005	0.007	0.007	0.001	0.01	0.006	0.001	0.008	0.011	0.013	0.014	0.007	0.002	0.005	0.003	0.005	0.0004205	0.019	0.013	0.004	0.002	0.002	0.001	0.002	0.003	0.003	0.004	0.005	0.003	0.0003109	0.003		0.013	0.011	0.011	0.016	0.014	0.016	0.015	0.009	0.013	0.019	0.009	0.007	0.016	0.01	0.01	0.012	0.011
0.01	0.005	0.007	0.008	0.002	0.011	0.006	0.001	0.009	0.01	0.015	0.014	0.007	0.003	0.007	0.003	0.005	0.0005607	0.02	0.012	0.004	0.002	0.004	0.001	0.003	0.004	0.003	0.005	0.004	0.003	0.0006841	0.003		0.011	0.011	0.008	0.015	0.014	0.014	0.015	0.007	0.015	0.019	0.01	0.007	0.013	0.011	0.011	0.011	0.01
0.009	0.005	0.007	0.008	0.002	0.011	0.007	0.002	0.008	0.01	0.014	0.014	0.007	0.003	0.007	0.004	0.004	0.0002803	0.019	0.012	0.004	0.002	0.004	0.002	0.002	0.004	0.004	0.006	0.005	0.003	0.000995	0.004		0.012	0.011	0.009	0.017	0.015	0.016	0.018	0.007	0.014	0.022	0.01	0.008	0.014	0.008	0.011	0.011	0.01
0.009	0.005	0.007	0.009	0.002	0.01	0.007	0.001	0.008	0.014	0.014	0.014	0.006	0.003	0.007	0.004	0.005	0.001	0.02	0.012	0.005	0.004	0.003	0.001	0.003	0.004	0.003	0.006	0.006	0.004	0.001	0.003		0.012	0.01	0.009	0.017	0.016	0.015	0.017	0.006	0.013	0.019	0.007	0.008	0.011	0.008	0.012	0.01	0.009
0.009	0.008	0.009	0.01	0.003	0.012	0.008	0.002	0.008	0.014	0.014	0.013	0.007	0.004	0.007	0.004	0.005	0.0004205	0.02	0.012	0.005	0.003	0.003	0.001	0.003	0.005	0.003	0.006	0.006	0.004	0.001	0.004		0.01	0.01	0.011	0.016	0.013	0.014	0.013	0.006	0.011	0.017	0.008	0.007	0.012	0.008	0.009	0.011	0.011
0.009	0.007	0.009	0.009	0.002	0.01	0.008	0.003	0.008	0.014	0.014	0.015	0.007	0.004	0.01	0.005	0.008	0.0009811	0.02	0.013	0.005	0.002	0.003	0.002	0.003	0.005	0.003	0.007	0.006	0.004	0.001	0.004		0.01	0.009	0.008	0.014	0.016	0.014	0.013	0.006	0.01	0.018	0.008	0.005	0.012	0.01	0.009	0.008	0.011
0.011	0.006	0.008	0.009	0.003	0.013	0.008	0.002	0.009	0.015	0.015	0.015	0.008	0.005	0.008	0.005	0.007	0.0007709	0.019	0.013	0.006	0.003	0.003	0.002	0.004	0.006	0.003	0.006	0.007	0.004	0.001	0.005		0.008	0.009	0.008	0.014	0.015	0.015	0.016	0.005	0.01	0.019	0.006	0.006	0.01	0.008	0.01	0.009	0.009
0.009	0.008	0.009	0.012	0.003	0.01	0.008	0.004	0.01	0.015	0.014	0.016	0.008	0.003	0.007	0.004	0.009	0.0006307	0.021	0.013	0.006	0.002	0.004	0.002	0.004	0.007	0.003	0.007	0.008	0.005	0.002	0.005		0.009	0.01	0.007	0.012	0.016	0.014	0.011	0.005	0.011	0.016	0.006	0.006	0.009	0.01	0.01	0.008	0.009
0.011	0.008	0.01	0.01	0.003	0.014	0.009	0.004	0.01	0.016	0.015	0.016	0.008	0.004	0.008	0.005	0.008	0.0005607	0.02	0.012	0.007	0.003	0.003	0.003	0.003	0.006	0.004	0.008	0.009	0.005	0.003	0.005		0.008	0.009	0.006	0.013	0.013	0.015	0.012	0.006	0.011	0.017	0.006	0.006	0.007	0.007	0.009	0.009	0.011
0.009	0.01	0.009	0.012	0.004	0.013	0.01	0.005	0.01	0.015	0.015	0.014	0.008	0.005	0.009	0.006	0.009	0.0002102	0.021	0.013	0.007	0.002	0.004	0.005	0.004	0.007	0.004	0.009	0.007	0.005	0.003	0.006		0.007	0.009	0.006	0.011	0.017	0.013	0.014	0.006	0.01	0.016	0.005	0.006	0.009	0.009	0.01	0.008	0.009
0.011	0.01	0.011	0.011	0.004	0.013	0.01	0.005	0.008	0.017	0.017	0.015	0.009	0.004	0.009	0.005	0.01	0.0007709	0.019	0.014	0.009	0.002	0.004	0.004	0.004	0.006	0.005	0.008	0.008	0.005	0.003	0.006		0.008	0.008	0.006	0.013	0.013	0.014	0.014	0.006	0.008	0.014	0.005	0.005	0.01	0.005	0.009	0.007	0.009
0.012	0.009	0.01	0.012	0.005	0.013	0.01	0.004	0.009	0.015	0.015	0.015	0.008	0.005	0.009	0.006	0.01	0.0007008	0.019	0.014	0.008	0.003	0.004	0.004	0.005	0.007	0.005	0.008	0.008	0.005	0.003	0.006		0.007	0.008	0.006	0.012	0.012	0.013	0.012	0.005	0.009	0.016	0.005	0.005	0.01	0.007	0.008	0.008	0.01
0.011	0.01	0.011	0.012	0.004	0.015	0.01	0.004	0.01	0.016	0.015	0.015	0.009	0.004	0.009	0.006	0.011	0.0003504	0.019	0.014	0.009	0.003	0.005	0.005	0.005	0.007	0.005	0.01	0.008	0.005	0.004	0.007		0.006	0.007	0.005	0.011	0.014	0.013	0.013	0.005	0.008	0.014	0.003	0.004	0.009	0.007	0.006	0.008	0.008
0.011	0.009	0.01	0.011	0.005	0.015	0.01	0.007	0.01	0.013	0.016	0.015	0.009	0.004	0.01	0.006	0.01	0.001	0.017	0.014	0.008	0.003	0.005	0.004	0.004	0.008	0.005	0.009	0.008	0.006	0.004	0.006		0.007	0.007	0.005	0.011	0.013	0.013	0.012	0.006	0.007	0.012	0.005	0.004	0.009	0.008	0.009	0.007	0.009
0.012	0.01	0.01	0.012	0.005	0.015	0.011	0.008	0.009	0.017	0.015	0.014	0.009	0.004	0.011	0.006	0.011	0.002	0.019	0.013	0.009	0.004	0.005	0.005	0.007	0.007	0.005	0.01	0.009	0.006	0.004	0.007		0.006	0.007	0.005	0.01	0.012	0.011	0.011	0.005	0.007	0.014	0.005	0.005	0.008	0.008	0.008	0.007	0.008
0.011	0.011	0.01	0.013	0.005	0.015	0.01	0.007	0.008	0.015	0.016	0.015	0.009	0.005	0.011	0.006	0.012	0.0005607	0.02	0.014	0.009	0.004	0.004	0.007	0.006	0.009	0.005	0.01	0.009	0.006	0.003	0.007		0.005	0.007	0.006	0.008	0.012	0.01	0.012	0.004	0.007	0.014	0.003	0.005	0.007	0.007	0.009	0.007	0.008
0.01	0.01	0.012	0.014	0.006	0.015	0.012	0.006	0.008	0.015	0.016	0.014	0.009	0.005	0.009	0.007	0.012	0.000841	0.018	0.016	0.009	0.003	0.004	0.005	0.005	0.008	0.006	0.009	0.01	0.007	0.004	0.008		0.006	0.005	0.005	0.009	0.011	0.011	0.012	0.004	0.006	0.012	0.004	0.005	0.007	0.008	0.009	0.007	0.009
0.011	0.011	0.01	0.014	0.006	0.015	0.012	0.007	0.01	0.015	0.015	0.015	0.01	0.005	0.011	0.007	0.013	0.001	0.017	0.014	0.009	0.004	0.005	0.006	0.007	0.01	0.006	0.01	0.009	0.006	0.005	0.007		0.006	0.007	0.005	0.008	0.011	0.009	0.012	0.004	0.006	0.013	0.004	0.005	0.007	0.005	0.008	0.007	0.009
0.011	0.012	0.011	0.014	0.007	0.016	0.011	0.008	0.01	0.017	0.015	0.015	0.01	0.004	0.012	0.008	0.013	0.001	0.016	0.017	0.011	0.003	0.007	0.007	0.007	0.008	0.006	0.011	0.009	0.007	0.005	0.008		0.006	0.005	0.005	0.008	0.008	0.009	0.011	0.004	0.005	0.01	0.003	0.004	0.008	0.005	0.007	0.006	0.01
0.012	0.011	0.01	0.013	0.006	0.016	0.012	0.008	0.008	0.017	0.014	0.015	0.009	0.006	0.01	0.007	0.012	0.001	0.015	0.013	0.011	0.004	0.005	0.007	0.007	0.01	0.005	0.012	0.01	0.006	0.005	0.008		0.005	0.006	0.005	0.008	0.01	0.009	0.01	0.005	0.005	0.011	0.004	0.005	0.007	0.007	0.006	0.005	0.008
0.012	0.011	0.012	0.014	0.007	0.015	0.013	0.01	0.009	0.014	0.016	0.014	0.01	0.005	0.011	0.007	0.013	0.0009811	0.015	0.014	0.012	0.002	0.006	0.008	0.008	0.009	0.006	0.011	0.01	0.006	0.006	0.007		0.005	0.005	0.004	0.007	0.008	0.009	0.011	0.003	0.006	0.01	0.004	0.004	0.006	0.007	0.007	0.006	0.008
0.012	0.011	0.011	0.013	0.007	0.015	0.01	0.009	0.01	0.015	0.016	0.012	0.011	0.006	0.011	0.009	0.013	0.002	0.016	0.013	0.012	0.003	0.004	0.008	0.009	0.009	0.005	0.012	0.01	0.006	0.006	0.008		0.004	0.006	0.005	0.009	0.008	0.009	0.011	0.004	0.006	0.01	0.003	0.003	0.006	0.005	0.006	0.005	0.009
0.011	0.013	0.011	0.012	0.008	0.016	0.012	0.009	0.009	0.013	0.016	0.013	0.011	0.005	0.011	0.007	0.012	0.002	0.013	0.015	0.01	0.004	0.006	0.008	0.008	0.009	0.006	0.013	0.01	0.006	0.006	0.008		0.004	0.005	0.004	0.008	0.008	0.008	0.013	0.004	0.004	0.008	0.003	0.005	0.006	0.006	0.007	0.007	0.008
0.012	0.011	0.011	0.013	0.009	0.016	0.011	0.009	0.011	0.014	0.014	0.012	0.01	0.006	0.012	0.009	0.014	0.001	0.014	0.014	0.011	0.004	0.006	0.011	0.009	0.009	0.005	0.012	0.008	0.007	0.005	0.008		0.004	0.004	0.004	0.008	0.009	0.007	0.009	0.004	0.004	0.009	0.002	0.003	0.005	0.006	0.007	0.007	0.008
0.011	0.012	0.011	0.012	0.007	0.016	0.012	0.011	0.009	0.014	0.016	0.013	0.01	0.006	0.012	0.009	0.014	0.001	0.014	0.013	0.012	0.005	0.005	0.008	0.01	0.009	0.007	0.013	0.01	0.007	0.006	0.01		0.006	0.005	0.005	0.006	0.007	0.007	0.01	0.003	0.004	0.008	0.002	0.003	0.005	0.006	0.007	0.006	0.007
0.012	0.012	0.012	0.013	0.008	0.015	0.012	0.01	0.01	0.014	0.015	0.011	0.011	0.006	0.012	0.009	0.014	0.002	0.012	0.013	0.011	0.003	0.007	0.01	0.008	0.009	0.006	0.013	0.011	0.007	0.007	0.009		0.005	0.005	0.003	0.006	0.008	0.007	0.01	0.003	0.004	0.006	0.003	0.004	0.006	0.005	0.006	0.005	0.007
0.009	0.011	0.01	0.013	0.009	0.015	0.012	0.009	0.009	0.014	0.015	0.011	0.01	0.006	0.013	0.008	0.013	0.002	0.011	0.013	0.014	0.004	0.008	0.009	0.009	0.009	0.006	0.012	0.011	0.007	0.007	0.011		0.004	0.004	0.004	0.007	0.008	0.008	0.008	0.003	0.005	0.008	0.004	0.005	0.006	0.005	0.007	0.005	0.008
0.012	0.012	0.012	0.012	0.008	0.015	0.012	0.009	0.008	0.015	0.014	0.011	0.011	0.006	0.01	0.009	0.013	0.003	0.011	0.013	0.013	0.003	0.007	0.009	0.009	0.009	0.006	0.014	0.011	0.007	0.007	0.009		0.005	0.005	0.004	0.007	0.007	0.006	0.009	0.003	0.003	0.005	0.004	0.004	0.005	0.006	0.007	0.005	0.005
0.011	0.013	0.01	0.014	0.009	0.014	0.012	0.009	0.009	0.014	0.013	0.013	0.011	0.007	0.01	0.008	0.013	0.002	0.011	0.012	0.012	0.004	0.008	0.011	0.011	0.009	0.007	0.013	0.009	0.009	0.007	0.01		0.004	0.004	0.004	0.006	0.006	0.006	0.01	0.003	0.004	0.004	0.002	0.002	0.004	0.005	0.006	0.005	0.006
0.011	0.012	0.01	0.012	0.01	0.013	0.013	0.011	0.011	0.014	0.012	0.011	0.011	0.006	0.01	0.01	0.012	0.002	0.009	0.014	0.012	0.004	0.008	0.011	0.01	0.009	0.006	0.014	0.01	0.008	0.006	0.008		0.004	0.004	0.003	0.006	0.007	0.007	0.009	0.003	0.004	0.005	0.003	0.004	0.005	0.005	0.006	0.006	0.007
0.013	0.012	0.012	0.014	0.01	0.014	0.012	0.01	0.008	0.013	0.013	0.012	0.01	0.007	0.011	0.01	0.012	0.002	0.009	0.013	0.013	0.004	0.008	0.01	0.011	0.009	0.006	0.014	0.009	0.007	0.006	0.011		0.004	0.004	0.004	0.005	0.007	0.006	0.009	0.003	0.004	0.004	0.003	0.003	0.003	0.005	0.006	0.004	0.007
0.011	0.011	0.011	0.012	0.01	0.016	0.013	0.011	0.009	0.013	0.011	0.011	0.011	0.006	0.01	0.009	0.013	0.003	0.01	0.013	0.014	0.003	0.007	0.01	0.011	0.009	0.007	0.013	0.01	0.009	0.006	0.01		0.004	0.003	0.004	0.006	0.006	0.005	0.008	0.003	0.004	0.004	0.003	0.004	0.005	0.005	0.005	0.005	0.006
0.01	0.012	0.012	0.014	0.01	0.014	0.014	0.01	0.009	0.014	0.011	0.011	0.011	0.008	0.011	0.009	0.013	0.002	0.009	0.012	0.012	0.003	0.008	0.011	0.011	0.01	0.008	0.013	0.01	0.008	0.008	0.009		0.003	0.004	0.003	0.005	0.006	0.005	0.007	0.003	0.004	0.004	0.003	0.003	0.005	0.004	0.006	0.003	0.007
0.013	0.011	0.012	0.013	0.01	0.014	0.013	0.012	0.01	0.013	0.012	0.01	0.01	0.007	0.01	0.011	0.012	0.003	0.008	0.01	0.012	0.004	0.009	0.011	0.009	0.011	0.006	0.013	0.011	0.009	0.008	0.01		0.003	0.004	0.004	0.005	0.006	0.005	0.008	0.002	0.003	0.003	0.003	0.003	0.004	0.005	0.007	0.004	0.007
0.011	0.011	0.013	0.014	0.013	0.014	0.014	0.012	0.009	0.011	0.011	0.01	0.012	0.007	0.011	0.01	0.012	0.004	0.007	0.01	0.013	0.005	0.009	0.01	0.01	0.01	0.007	0.012	0.012	0.008	0.008	0.011		0.004	0.004	0.003	0.006	0.006	0.005	0.008	0.003	0.003	0.003	0.003	0.004	0.004	0.004	0.007	0.005	0.007
0.011	0.011	0.013	0.011	0.01	0.014	0.015	0.012	0.008	0.012	0.01	0.01	0.012	0.007	0.011	0.009	0.012	0.004	0.007	0.011	0.011	0.005	0.009	0.009	0.011	0.008	0.007	0.014	0.011	0.009	0.007	0.009		0.004	0.004	0.003	0.004	0.005	0.006	0.009	0.002	0.003	0.002	0.003	0.002	0.003	0.005	0.005	0.004	0.005
0.01	0.009	0.013	0.013	0.011	0.013	0.012	0.012	0.01	0.012	0.011	0.01	0.01	0.006	0.012	0.009	0.012	0.003	0.006	0.012	0.014	0.004	0.01	0.012	0.01	0.009	0.005	0.013	0.012	0.008	0.01	0.01		0.004	0.004	0.004	0.005	0.005	0.005	0.006	0.002	0.003	0.004	0.002	0.004	0.004	0.004	0.006	0.004	0.007
0.01	0.013	0.012	0.012	0.012	0.012	0.013	0.011	0.009	0.012	0.009	0.01	0.012	0.007	0.011	0.01	0.012	0.003	0.007	0.01	0.012	0.005	0.01	0.01	0.011	0.01	0.007	0.012	0.011	0.009	0.007	0.01		0.003	0.003	0.002	0.004	0.005	0.004	0.008	0.003	0.004	0.003	0.003	0.002	0.004	0.004	0.005	0.005	0.006
0.011	0.012	0.012	0.012	0.012	0.013	0.014	0.013	0.007	0.012	0.009	0.009	0.01	0.007	0.012	0.011	0.012	0.003	0.006	0.01	0.012	0.004	0.009	0.011	0.012	0.01	0.006	0.01	0.011	0.008	0.008	0.01		0.002	0.004	0.002	0.005	0.004	0.004	0.007	0.002	0.004	0.003	0.002	0.003	0.003	0.005	0.005	0.004	0.004
0.011	0.011	0.013	0.011	0.012	0.012	0.012	0.01	0.01	0.012	0.009	0.008	0.011	0.007	0.012	0.009	0.012	0.005	0.005	0.01	0.012	0.005	0.011	0.011	0.011	0.01	0.007	0.011	0.011	0.01	0.008	0.01		0.002	0.004	0.003	0.005	0.005	0.005	0.007	0.002	0.004	0.002	0.002	0.002	0.003	0.004	0.005	0.004	0.007
0.01	0.012	0.012	0.011	0.012	0.012	0.013	0.014	0.009	0.011	0.008	0.009	0.011	0.006	0.012	0.01	0.011	0.004	0.005	0.009	0.012	0.007	0.011	0.013	0.012	0.009	0.007	0.012	0.012	0.011	0.009	0.01		0.003	0.004	0.002	0.004	0.005	0.004	0.007	0.003	0.003	0.003	0.002	0.003	0.003	0.003	0.005	0.003	0.006
0.011	0.013	0.012	0.011	0.011	0.011	0.013	0.011	0.009	0.01	0.009	0.008	0.011	0.006	0.01	0.009	0.012	0.005	0.004	0.009	0.013	0.007	0.01	0.011	0.012	0.009	0.008	0.012	0.01	0.01	0.008	0.01		0.003	0.004	0.002	0.003	0.005	0.004	0.006	0.002	0.003	0.002	0.002	0.002	0.004	0.004	0.005	0.003	0.004
0.01	0.014	0.013	0.011	0.012	0.012	0.013	0.012	0.008	0.01	0.009	0.009	0.01	0.006	0.012	0.012	0.01	0.004	0.004	0.011	0.012	0.006	0.011	0.012	0.01	0.01	0.008	0.01	0.013	0.008	0.008	0.01		0.003	0.003	0.003	0.004	0.004	0.004	0.007	0.002	0.002	0.002	0.003	0.003	0.003	0.004	0.005	0.004	0.004
0.01	0.012	0.013	0.01	0.012	0.011	0.012	0.012	0.01	0.009	0.007	0.008	0.01	0.007	0.011	0.011	0.012	0.004	0.003	0.009	0.013	0.007	0.011	0.012	0.013	0.01	0.008	0.013	0.011	0.011	0.01	0.009		0.003	0.004	0.003	0.004	0.005	0.004	0.006	0.001	0.002	0.002	0.002	0.002	0.003	0.005	0.005	0.004	0.005
0.009	0.012	0.012	0.011	0.012	0.01	0.011	0.012	0.009	0.01	0.008	0.008	0.009	0.006	0.011	0.011	0.01	0.004	0.004	0.009	0.012	0.006	0.011	0.011	0.01	0.01	0.007	0.012	0.012	0.009	0.008	0.01		0.003	0.003	0.002	0.003	0.006	0.004	0.006	0.001	0.002	0.001	0.001	0.002	0.002	0.003	0.005	0.004	0.006
0.009	0.012	0.014	0.01	0.013	0.011	0.011	0.012	0.01	0.01	0.007	0.009	0.011	0.007	0.013	0.012	0.01	0.003	0.004	0.01	0.012	0.008	0.012	0.009	0.012	0.009	0.008	0.01	0.012	0.01	0.011	0.01		0.003	0.004	0.002	0.003	0.005	0.002	0.006	0.001	0.002	0.002	0.002	0.002	0.003	0.004	0.005	0.003	0.004
0.009	0.011	0.012	0.01	0.013	0.009	0.011	0.011	0.011	0.008	0.007	0.008	0.01	0.007	0.012	0.011	0.01	0.005	0.003	0.008	0.012	0.007	0.012	0.013	0.013	0.009	0.007	0.011	0.01	0.01	0.008	0.009		0.004	0.003	0.002	0.003	0.006	0.003	0.006	0.002	0.002	0.002	0.001	0.003	0.003	0.003	0.006	0.004	0.004
0.01	0.012	0.011	0.01	0.014	0.01	0.013	0.013	0.009	0.009	0.006	0.007	0.01	0.008	0.012	0.011	0.008	0.004	0.003	0.008	0.012	0.008	0.014	0.011	0.012	0.009	0.009	0.01	0.011	0.01	0.009	0.01		0.003	0.003	0.002	0.003	0.005	0.002	0.005	0.002	0.001	0.001	0.002	0.003	0.002	0.003	0.005	0.004	0.005
0.008	0.013	0.012	0.009	0.012	0.01	0.013	0.012	0.009	0.008	0.006	0.008	0.01	0.007	0.011	0.011	0.009	0.006	0.002	0.008	0.012	0.009	0.011	0.013	0.013	0.01	0.008	0.011	0.009	0.01	0.009	0.009		0.002	0.003	0.003	0.003	0.004	0.002	0.005	0.001	0.003	0.003	0.002	0.003	0.003	0.003	0.005	0.004	0.004
0.009	0.011	0.01	0.01	0.012	0.01	0.011	0.011	0.01	0.008	0.006	0.007	0.009	0.007	0.012	0.011	0.011	0.004	0.003	0.007	0.012	0.01	0.011	0.01	0.013	0.01	0.008	0.011	0.011	0.01	0.01	0.009		0.002	0.003	0.002	0.003	0.004	0.003	0.006	0.002	0.002	0.002	0.001	0.003	0.002	0.003	0.005	0.004	0.004
0.008	0.012	0.012	0.009	0.012	0.008	0.009	0.011	0.009	0.007	0.005	0.007	0.008	0.007	0.012	0.012	0.011	0.005	0.002	0.007	0.011	0.011	0.011	0.011	0.013	0.01	0.008	0.012	0.011	0.011	0.01	0.009		0.002	0.003	0.003	0.004	0.004	0.002	0.006	0.001	0.001	0.002	0.002	0.002	0.002	0.004	0.004	0.004	0.004
0.009	0.011	0.011	0.01	0.012	0.009	0.01	0.014	0.008	0.007	0.005	0.006	0.009	0.007	0.012	0.011	0.01	0.005	0.002	0.009	0.011	0.009	0.013	0.012	0.013	0.009	0.008	0.009	0.009	0.01	0.009	0.01		0.002	0.003	0.001	0.004	0.003	0.002	0.005	0.001	0.002	0.001	0.001	0.003	0.002	0.002	0.004	0.004	0.004
0.008	0.012	0.01	0.008	0.012	0.008	0.011	0.01	0.009	0.007	0.005	0.006	0.009	0.005	0.012	0.012	0.01	0.007	0.001	0.009	0.012	0.01	0.01	0.012	0.012	0.009	0.007	0.012	0.01	0.009	0.01	0.009		0.001	0.003	0.003	0.002	0.003	0.002	0.005	0.001	0.001	0.001	0.0004608	0.001	0.001	0.003	0.005	0.004	0.003
0.007	0.012	0.01	0.008	0.013	0.008	0.011	0.012	0.009	0.007	0.005	0.005	0.008	0.008	0.012	0.012	0.01	0.005	0.002	0.008	0.013	0.011	0.012	0.013	0.011	0.009	0.008	0.011	0.011	0.008	0.008	0.008		0.001	0.004	0.002	0.003	0.005	0.002	0.006	0.001	0.002	0.001	0.002	0.002	0.001	0.002	0.005	0.004	0.004
0.008	0.011	0.01	0.01	0.013	0.007	0.01	0.011	0.009	0.006	0.004	0.006	0.009	0.008	0.01	0.011	0.009	0.006	0.001	0.008	0.01	0.009	0.012	0.013	0.012	0.009	0.008	0.009	0.009	0.009	0.008	0.009		0.002	0.004	0.002	0.003	0.005	0.002	0.005	0.001	0.002	0.001	0.001	0.002	0.002	0.003	0.006	0.003	0.003
0.008	0.011	0.01	0.007	0.013	0.008	0.01	0.008	0.008	0.006	0.004	0.005	0.009	0.007	0.011	0.013	0.01	0.006	0.0007127	0.007	0.01	0.011	0.013	0.013	0.012	0.01	0.009	0.009	0.009	0.01	0.01	0.008		0.002	0.004	0.003	0.003	0.003	0.002	0.005	0.000901	0.001	0.0009577	0.002	0.002	0.001	0.002	0.005	0.003	0.003
0.007	0.009	0.009	0.008	0.011	0.007	0.009	0.011	0.008	0.006	0.004	0.006	0.008	0.007	0.009	0.012	0.009	0.006	0.001	0.006	0.011	0.014	0.012	0.013	0.012	0.008	0.008	0.009	0.009	0.009	0.01	0.009		0.000905	0.004	0.001	0.003	0.002	0.002	0.005	0.002	0.001	0.0009577	0.001	0.002	0.002	0.003	0.004	0.003	0.003
0.006	0.01	0.01	0.008	0.013	0.007	0.01	0.011	0.009	0.005	0.004	0.005	0.009	0.007	0.011	0.011	0.008	0.005	0.001	0.006	0.01	0.012	0.013	0.013	0.012	0.009	0.008	0.009	0.011	0.01	0.009	0.009		0.001	0.004	0.002	0.002	0.004	0.002	0.006	0.000901	0.001	0.001	0.0009217	0.002	0.002	0.002	0.004	0.003	0.003
0.009	0.011	0.01	0.007	0.011	0.006	0.009	0.009	0.007	0.005	0.003	0.005	0.009	0.007	0.011	0.01	0.008	0.006	0.002	0.006	0.009	0.012	0.011	0.012	0.011	0.009	0.009	0.008	0.009	0.009	0.009	0.008		0.002	0.002	0.002	0.002	0.003	0.003	0.005	0.001	0.0003586	0.0007448	0.001	0.002	0.002	0.002	0.004	0.003	0.004
0.007	0.009	0.009	0.007	0.01	0.007	0.009	0.01	0.006	0.005	0.004	0.005	0.009	0.008	0.01	0.009	0.008	0.005	0.001	0.006	0.01	0.011	0.012	0.011	0.01	0.01	0.008	0.009	0.009	0.009	0.01	0.008		0.002	0.003	0.003	0.003	0.003	0.002	0.004	0.000901	0.0004482	0.001	0.0007373	0.002	0.001	0.002	0.003	0.003	0.004
0.007	0.01	0.01	0.007	0.012	0.005	0.009	0.009	0.007	0.005	0.003	0.005	0.007	0.008	0.011	0.01	0.008	0.005	0.001	0.005	0.008	0.012	0.011	0.013	0.01	0.009	0.008	0.008	0.008	0.009	0.008	0.008		0.001	0.003	0.003	0.002	0.003	0.002	0.005	0.0008191	0.0005378	0.0008512	0.0006452	0.001	0.002	0.002	0.004	0.004	0.003
0.008	0.009	0.01	0.007	0.011	0.005	0.009	0.01	0.007	0.005	0.003	0.004	0.008	0.008	0.01	0.011	0.009	0.005	0.001	0.006	0.009	0.013	0.011	0.012	0.013	0.01	0.007	0.008	0.008	0.008	0.008	0.007		0.001	0.003	0.003	0.002	0.003	0.002	0.005	0.0008191	0.0007171	0.001	0.001	0.0009614	0.001	0.002	0.005	0.002	0.002
0.006	0.009	0.01	0.008	0.012	0.006	0.01	0.01	0.008	0.005	0.003	0.005	0.007	0.007	0.01	0.012	0.009	0.005	0.0008654	0.005	0.009	0.014	0.013	0.011	0.01	0.009	0.007	0.008	0.009	0.008	0.009	0.007		0.002	0.003	0.002	0.002	0.002	0.001	0.004	0.002	0.0007171	0.001	0.002	0.002	0.001	0.001	0.004	0.004	0.003
0.007	0.009	0.009	0.007	0.011	0.006	0.008	0.008	0.007	0.004	0.003	0.004	0.008	0.008	0.01	0.011	0.007	0.006	0.0009672	0.006	0.008	0.016	0.011	0.012	0.01	0.008	0.008	0.007	0.007	0.008	0.01	0.007		0.000905	0.004	0.002	0.002	0.003	0.002	0.004	0.001	0.0006275	0.001	0.001	0.001	0.001	0.001	0.004	0.003	0.002
0.006	0.008	0.009	0.006	0.01	0.006	0.007	0.009	0.006	0.004	0.002	0.003	0.007	0.009	0.009	0.01	0.007	0.005	0.0006618	0.004	0.009	0.014	0.01	0.01	0.012	0.009	0.008	0.007	0.008	0.009	0.008	0.009		0.001	0.003	0.002	0.002	0.004	0.001	0.004	0.001	0.0007171	0.001	0.001	0.001	0.002	0.001	0.002	0.003	0.003
0.007	0.01	0.009	0.006	0.01	0.005	0.008	0.008	0.006	0.004	0.003	0.005	0.007	0.007	0.01	0.011	0.007	0.005	0.0006618	0.004	0.008	0.012	0.01	0.011	0.011	0.008	0.009	0.007	0.008	0.008	0.009	0.008		0.0007404	0.004	0.003	0.002	0.002	0.002	0.004	0.0009829	0.0006275	0.0006384	0.001	0.001	0.001	0.002	0.004	0.002	0.004
0.006	0.009	0.008	0.006	0.011	0.005	0.008	0.009	0.007	0.004	0.003	0.004	0.007	0.008	0.009	0.01	0.009	0.005	0.0008145	0.005	0.009	0.014	0.009	0.013	0.01	0.009	0.009	0.007	0.008	0.009	0.009	0.007		0.0008227	0.003	0.002	0.002	0.003	0.002	0.004	0.0009829	0.0007171	0.0007448	0.0009217	0.002	0.001	0.001	0.003	0.002	0.003
0.006	0.01	0.007	0.006	0.01	0.004	0.007	0.008	0.005	0.003	0.002	0.003	0.007	0.009	0.009	0.01	0.007	0.005	0.0007636	0.003	0.009	0.015	0.012	0.01	0.011	0.008	0.009	0.007	0.008	0.006	0.008	0.008		0.0009872	0.003	0.002	0.001	0.002	0.002	0.003	0.0006553	0.0003586	0.001	0.001	0.002	0.001	0.001	0.003	0.003	0.003
0.004	0.009	0.007	0.005	0.009	0.005	0.007	0.009	0.006	0.003	0.003	0.003	0.007	0.007	0.008	0.009	0.006	0.005	0.00056	0.003	0.009	0.013	0.01	0.012	0.01	0.006	0.008	0.007	0.008	0.008	0.009	0.007		0.0007404	0.003	0.002	0.001	0.003	0.001	0.004	0.0007372	0.0004482	0.0008512	0.0007373	0.002	0.002	0.001	0.004	0.003	0.003
0.006	0.009	0.006	0.005	0.009	0.004	0.006	0.007	0.008	0.003	0.002	0.003	0.007	0.009	0.007	0.009	0.006	0.005	0.0006109	0.004	0.007	0.013	0.012	0.012	0.011	0.009	0.01	0.005	0.008	0.007	0.009	0.006		0.001	0.003	0.002	0.001	0.002	0.002	0.003	0.001	0.0006275	0.001	0.0009217	0.001	0.002	0.001	0.003	0.003	0.003
0.005	0.006	0.007	0.006	0.009	0.003	0.007	0.008	0.005	0.003	0.002	0.003	0.006	0.008	0.007	0.01	0.007	0.005	0.00056	0.003	0.008	0.015	0.011	0.011	0.009	0.009	0.009	0.007	0.008	0.008	0.01	0.007		0.0004936	0.003	0.001	0.001	0.002	0.002	0.003	0.000901	0.0005378	0.0008512	0.001	0.001	0.001	0.001	0.004	0.002	0.003
0.004	0.007	0.007	0.005	0.009	0.003	0.006	0.009	0.004	0.003	0.002	0.003	0.008	0.007	0.008	0.009	0.006	0.006	0.00056	0.003	0.008	0.015	0.008	0.012	0.009	0.007	0.009	0.006	0.008	0.007	0.007	0.005		0.001	0.003	0.001	0.001	0.003	0.002	0.003	0.0009829	0.0004482	0.001	0.001	0.001	0.001	0.001	0.004	0.002	0.003
0.004	0.007	0.006	0.006	0.009	0.004	0.006	0.008	0.005	0.003	0.002	0.003	0.006	0.009	0.008	0.009	0.006	0.004	0.0005091	0.003	0.006	0.014	0.011	0.011	0.008	0.007	0.007	0.005	0.006	0.009	0.009	0.006		0.001	0.003	0.002	0.002	0.002	0.002	0.002	0.0008191	0.0007171	0.000532	0.001	0.002	0.0005305	0.0005559	0.003	0.002	0.003
0.004	0.007	0.006	0.006	0.009	0.003	0.005	0.007	0.005	0.003	0.002	0.004	0.006	0.009	0.007	0.01	0.006	0.005	0.0004582	0.002	0.006	0.013	0.011	0.011	0.01	0.007	0.009	0.007	0.007	0.008	0.008	0.006		0.000905	0.003	0.002	0.001	0.001	0.002	0.003	0.001	0.0004482	0.001	0.0009217	0.002	0.0006189	0.0004765	0.003	0.002	0.004
0.005	0.007	0.006	0.005	0.009	0.003	0.006	0.008	0.006	0.002	0.001	0.002	0.006	0.008	0.009	0.009	0.006	0.005	0.0002036	0.002	0.007	0.011	0.009	0.01	0.008	0.007	0.008	0.006	0.007	0.008	0.008	0.007		0.0006582	0.003	0.001	0.002	0.002	0.001	0.003	0.001	0.0003586	0.0009577	0.0008295	0.001	0.0007958	0.0007147	0.002	0.003	0.002
0.005	0.007	0.006	0.005	0.008	0.003	0.005	0.008	0.003	0.003	0.002	0.003	0.006	0.008	0.007	0.01	0.005	0.006	0.00056	0.003	0.008	0.013	0.009	0.01	0.008	0.006	0.009	0.006	0.007	0.008	0.008	0.006		0.000905	0.003	0.001	0.002	0.002	0.001	0.002	0.0004914	0.0003586	0.0008512	0.0008295	0.001	0.001	0.0007147	0.004	0.002	0.002
0.004	0.007	0.005	0.006	0.008	0.003	0.005	0.007	0.003	0.003	0.001	0.003	0.005	0.01	0.006	0.009	0.005	0.005	0.0004072	0.001	0.008	0.011	0.009	0.009	0.008	0.006	0.009	0.005	0.007	0.007	0.008	0.006		0.0004936	0.004	0.001	0.001	0.002	0.002	0.002	0.0009829	0.0002689	0.0008512	0.002	0.001	0.001	0.0006353	0.004	0.002	0.003
0.004	0.006	0.006	0.005	0.008	0.002	0.005	0.006	0.004	0.002	0.001	0.003	0.005	0.008	0.006	0.009	0.005	0.006	0.0002036	0.002	0.006	0.012	0.01	0.011	0.008	0.008	0.008	0.005	0.006	0.008	0.008	0.006		0.001	0.003	0.002	0.002	0.001	0.001	0.003	0.0005733	8.964e-05	0.0006384	0.0009217	0.001	0.001	0.0007942	0.003	0.002	0.002
0.005	0.006	0.006	0.004	0.007	0.003	0.004	0.008	0.004	0.002	0.002	0.003	0.005	0.009	0.006	0.009	0.004	0.005	0.0003054	0.002	0.007	0.014	0.009	0.01	0.007	0.006	0.009	0.005	0.006	0.006	0.008	0.008		0.0007404	0.003	0.001	0.002	0.002	0.002	0.002	0.0006553	0.0003586	0.0006384	0.0006452	0.001	0.0007073	0.0005559	0.004	0.003	0.003
0.003	0.006	0.004	0.005	0.006	0.003	0.005	0.007	0.004	0.002	0.001	0.002	0.005	0.007	0.006	0.007	0.005	0.005	0.0001527	0.003	0.006	0.014	0.007	0.01	0.006	0.006	0.008	0.005	0.006	0.008	0.007	0.007		0.001	0.003	0.001	0.001	0.002	0.002	0.002	0.0006553	0.0002689	0.0002128	0.000553	0.001	0.0007958	0.0007942	0.003	0.0009632	0.002
0.004	0.005	0.006	0.004	0.006	0.003	0.003	0.006	0.002	0.002	0.001	0.002	0.005	0.009	0.006	0.008	0.006	0.005	0.0001018	0.002	0.006	0.013	0.008	0.009	0.008	0.007	0.008	0.005	0.006	0.006	0.008	0.006		0.0006582	0.002	0.001	0.002	0.0009998	0.002	0.001	0.0004095	0.0005378	0.000532	0.000553	0.001	0.0009726	0.0003177	0.003	0.001	0.002
0.004	0.005	0.005	0.005	0.007	0.002	0.004	0.007	0.003	0.002	0.0009148	0.002	0.005	0.009	0.006	0.007	0.005	0.007	0.0002545	0.002	0.006	0.013	0.009	0.01	0.008	0.006	0.007	0.005	0.006	0.006	0.007	0.006		0.0008227	0.003	0.001	0.002	0.002	0.002	0.002	0.0003276	0.0003586	0.0007448	0.001	0.001	0.002	0.0003971	0.002	0.002	0.003
0.004	0.006	0.005	0.004	0.006	0.003	0.003	0.008	0.004	0.002	0.001	0.003	0.005	0.008	0.005	0.008	0.005	0.006	0.0003054	0.001	0.006	0.012	0.007	0.009	0.007	0.006	0.007	0.004	0.006	0.006	0.008	0.005		0.0009872	0.004	0.0009993	0.002	0.0006999	0.002	0.002	0.0004914	0.0004482	0.0009577	0.001	0.0007692	0.0006189	0.0004765	0.003	0.002	0.002
0.004	0.005	0.005	0.004	0.007	0.003	0.004	0.007	0.003	0.002	0.001	0.003	0.005	0.007	0.004	0.007	0.005	0.005	0.0002545	0.002	0.006	0.012	0.008	0.009	0.007	0.007	0.007	0.004	0.006	0.006	0.007	0.005		0.0007404	0.003	0.0008328	0.001	0.001	0.001	0.001	0.0005733	8.964e-05	0.0003192	0.000553	0.001	0.002	0.0004765	0.002	0.001	0.003
0.004	0.004	0.004	0.004	0.006	0.002	0.003	0.006	0.003	0.002	0.001	0.002	0.004	0.007	0.005	0.008	0.004	0.005	0	0.002	0.006	0.013	0.008	0.008	0.006	0.005	0.008	0.004	0.005	0.006	0.007	0.006		0.0008227	0.003	0.0009993	0.001	0.001	0.002	0.0006721	0.0001638	0.0003586	0.0002128	0.001	0.0009614	0.001	0.0003971	0.003	0.001	0.002
0.004	0.005	0.004	0.004	0.007	0.002	0.003	0.005	0.002	0.002	0.0009148	0.003	0.005	0.009	0.005	0.007	0.004	0.006	0.0001018	0.001	0.005	0.011	0.006	0.006	0.005	0.007	0.008	0.004	0.005	0.005	0.007	0.005		0.0004114	0.003	0.001	0.001	0.0006999	0.002	0.0009241	0.0002457	0.0004482	0.0004256	0.000553	0.001	0.0009726	0.0001588	0.002	0.002	0.002
0.003	0.004	0.004	0.003	0.006	0.002	0.003	0.006	0.002	0.002	0.001	0.002	0.004	0.008	0.004	0.006	0.004	0.005	0.0001018	0.0008288	0.004	0.011	0.007	0.009	0.008	0.007	0.008	0.004	0.006	0.006	0.006	0.005		0.000905	0.003	0.001	0.001	0.001	0.002	0.001	0.0002457	0.0001793	0.0003192	0.0007373	0.0005769	0.001	0.0002382	0.003	0.002	0.003
0.003	0.004	0.003	0.003	0.006	0.002	0.003	0.007	0.002	0.002	0.001	0.002	0.006	0.009	0.005	0.007	0.004	0.005	0.0001527	0.0008288	0.005	0.01	0.007	0.007	0.006	0.006	0.008	0.004	0.005	0.005	0.007	0.005		0.0003291	0.002	0.0006662	0.0008935	0.001	0.002	0.001	0.0004914	8.964e-05	0.0007448	0.001	0.000673	0.001	0.0003971	0.003	0.002	0.002
0.004	0.005	0.004	0.004	0.005	0.002	0.003	0.006	0.003	0.001	0.0004574	0.002	0.004	0.007	0.005	0.006	0.004	0.006	0.0001527	0.001	0.004	0.011	0.007	0.008	0.006	0.006	0.007	0.004	0.004	0.006	0.006	0.005		0.0002468	0.003	0.0008328	0.0007311	0.0005999	0.001	0.001	0.0003276	0.0003586	0.000532	0.0009217	0.001	0.001	0.0003177	0.003	0.0009632	0.003
0.003	0.004	0.003	0.003	0.006	0.002	0.003	0.005	0.002	0.001	0.000998	0.001	0.004	0.008	0.005	0.006	0.003	0.004	0.0001018	0.0006028	0.005	0.011	0.007	0.006	0.006	0.006	0.007	0.004	0.004	0.006	0.006	0.005		0.0005759	0.003	0.0004164	0.001	0.0005999	0.001	0.0009241	0.0003276	0.0006275	0.0004256	0.0008295	0.001	0.001	0.0005559	0.002	0.002	0.002
0.003	0.003	0.004	0.003	0.005	0.002	0.003	0.007	0.001	0.001	0.0008316	0.001	0.004	0.007	0.004	0.007	0.003	0.006	0	0.0009042	0.004	0.01	0.007	0.005	0.007	0.006	0.006	0.004	0.005	0.006	0.007	0.005		0.0002468	0.002	0.0005829	0.0007311	0.0003999	0.001	0.0004201	0.0002457	8.964e-05	0.000532	0.0004608	0.001	0.0008842	0.0001588	0.003	0.0009632	0.002
0.004	0.004	0.003	0.003	0.004	0.002	0.002	0.006	0.001	0.001	0.0007069	0.001	0.004	0.009	0.003	0.006	0.003	0.005	0	0.0008288	0.005	0.009	0.007	0.008	0.006	0.004	0.007	0.004	0.004	0.006	0.005	0.004		0.0003291	0.003	0.0005829	0.001	0.0004999	0.001	0.0004201	0.0001638	8.964e-05	0.0002128	0.001	0.0007692	0.001	0.0002382	0.003	0.001	0.002
0.004	0.004	0.003	0.003	0.006	0.001	0.003	0.006	0.002	0.001	0.0005821	0.002	0.003	0.007	0.004	0.006	0.002	0.006	0.0001018	0.0005274	0.004	0.009	0.007	0.006	0.006	0.005	0.007	0.004	0.005	0.006	0.006	0.004		0.0004114	0.003	0.0004164	0.0007311	0.0005999	0.000881	0.0006721	0.0004095	0.0001793	0.0001064	0.0009217	0.0009614	0.001	0.0001588	0.002	0.001	0.002
0.002	0.004	0.003	0.004	0.006	0.002	0.002	0.004	0.002	0.001	0.0006653	0.002	0.004	0.008	0.003	0.006	0.003	0.005	0.0001018	0.0007535	0.004	0.009	0.006	0.006	0.005	0.004	0.006	0.003	0.004	0.005	0.007	0.005		0.0005759	0.002	0.0005829	0.002	0.0007998	0.0007831	0.0004201	0.0004095	0	0.0004256	0.001	0.0009614	0.001	0.0001588	0.003	0.001	0.001
0.003	0.004	0.002	0.003	0.005	0.001	0.002	0.005	0.002	0.001	0.000998	0.002	0.004	0.008	0.004	0.005	0.003	0.007	0.0001018	0.0008288	0.004	0.009	0.006	0.005	0.006	0.006	0.007	0.003	0.004	0.006	0.005	0.004		0.0004936	0.002	0.0004997	0.001	0.0008998	0.000881	0.0004201	0.0005733	0.0002689	0.000532	0.001	0.0009614	0.002	0	0.003	0.001	0.002
0.003	0.003	0.003	0.004	0.004	0.002	0.002	0.005	0.001	0.001	0.0007069	0.002	0.003	0.007	0.003	0.005	0.003	0.006	5.091e-05	0.0009795	0.003	0.009	0.006	0.006	0.005	0.005	0.006	0.003	0.004	0.006	0.006	0.004		0.0005759	0.001	0.0004997	0.001	0.0004999	0.001	0.0006721	0.0003276	8.964e-05	0.001	0.001	0.0007692	0.001	7.942e-05	0.003	0.0008026	0.0007648
0.003	0.002	0.002	0.003	0.004	0.001	0.002	0.006	0.001	0.002	0.0006653	0.002	0.004	0.006	0.002	0.005	0.003	0.007	0.0001018	0.0006028	0.003	0.008	0.007	0.006	0.004	0.004	0.006	0.004	0.005	0.005	0.005	0.004		0.0004114	0.002	0.0004997	0.001	0.0002999	0.001	0.0004201	8.191e-05	0.0001793	0.0006384	0.000553	0.001	0.001	0.0003177	0.003	0.001	0.001
0.003	0.003	0.003	0.002	0.005	0.002	0.002	0.006	0.001	0.001	0.0006653	0.0009554	0.004	0.007	0.003	0.004	0.002	0.006	0.0001527	0.001	0.003	0.007	0.005	0.004	0.005	0.006	0.006	0.004	0.005	0.004	0.005	0.005		0.0008227	0.002	0.0005829	0.0008935	0.0002999	0.001	0.0005881	8.191e-05	0.0002689	0.0003192	0.001	0.0005769	0.0007073	0.0002382	0.003	0.001	0.001
0.002	0.003	0.002	0.003	0.003	0.002	0.002	0.005	0.000835	0.0008166	0.0006653	0.001	0.004	0.006	0.003	0.005	0.003	0.006	5.091e-05	0.0008288	0.003	0.006	0.005	0.006	0.005	0.005	0.005	0.004	0.004	0.005	0.006	0.003		0.0005759	0.002	0.0004997	0.002	0.0008998	0.001	0.000336	0.0003276	0	0.0002128	0.0006452	0.0004807	0.001	0.0002382	0.002	0.001	0.000956
0.003	0.004	0.002	0.002	0.004	0.002	0.002	0.005	0.0007422	0.0008166	0.000499	0.001	0.003	0.007	0.003	0.004	0.002	0.006	0	0.0006781	0.003	0.009	0.005	0.004	0.005	0.004	0.006	0.004	0.004	0.005	0.005	0.005		0.0008227	0.002	0.0004997	0.001	0.0002	0.002	0.000168	0.0001638	0.0002689	0.0007448	0.000553	0.0008653	0.002	7.942e-05	0.002	0.0009632	0.002
0.002	0.003	0.002	0.002	0.004	0.001	0.002	0.006	0.001	0.001	0.0007901	0.001	0.003	0.005	0.002	0.004	0.002	0.006	0	0.0006028	0.003	0.007	0.005	0.004	0.004	0.005	0.006	0.004	0.004	0.005	0.006	0.004		0.0002468	0.002	0.0001666	0.0009747	9.998e-05	0.001	0.000252	0.0005733	8.964e-05	0.0002128	0.0009217	0.0005769	0.0004421	0.0001588	0.001	0.001	0.002
0.003	0.003	0.002	0.003	0.003	0.001	0.001	0.003	0.001	0.001	0.0006237	0.0009099	0.003	0.006	0.002	0.004	0.003	0.007	5.091e-05	0.0004521	0.002	0.008	0.006	0.005	0.005	0.003	0.005	0.004	0.003	0.004	0.006	0.005		0.0004114	0.001	0.0004997	0.0008123	0.0003999	0.001	0.000336	0.0002457	0.0002689	0.0003192	0.001	0.0001923	0.0008842	0	0.002	0.001	0.001
0.002	0.003	0.002	0.003	0.004	0.001	0.001	0.004	0.002	0.001	0.0008732	0.001	0.002	0.007	0.003	0.004	0.003	0.008	0	0.0005274	0.003	0.006	0.004	0.004	0.004	0.003	0.006	0.004	0.003	0.004	0.005	0.004		0.0004936	0.001	0.0005829	0.0006498	0	0.001	0.0004201	0	0.0001793	0.0002128	0.001	0.0005769	0.0005305	7.942e-05	0.003	0.0008829	0.002
0.002	0.002	0.002	0.002	0.004	0.001	0.001	0.005	0.001	0.001	0.0005406	0.0008644	0.003	0.007	0.002	0.004	0.002	0.007	0	0.0005274	0.002	0.006	0.005	0.003	0.004	0.004	0.007	0.003	0.003	0.004	0.005	0.004		8.227e-05	0.002	0.0004164	0.001	0.0002999	0.0009789	0.000336	0	0.0001793	0.000532	0.0008295	0.0001923	0.0003537	0	0.002	0.0008829	0.001
0.002	0.003	0.002	0.003	0.004	0.001	0.002	0.005	0.0007422	0.001	0.0008732	0.001	0.003	0.006	0.002	0.003	0.002	0.006	0	0.0007535	0.002	0.006	0.004	0.004	0.004	0.004	0.005	0.004	0.003	0.004	0.006	0.002		0.0002468	0.0009602	0.0004164	0.0008935	0.0002	0.002	0.000252	8.191e-05	0.0002689	0.0003192	0.001	0.0002884	0.0007073	0.0002382	0.002	0.0004013	0.001
0.002	0.002	0.001	0.002	0.003	0.002	0.001	0.004	0.0006494	0.0006532	0.000499	0.001	0.002	0.006	0.002	0.004	0.002	0.008	5.091e-05	0.0007535	0.003	0.005	0.004	0.003	0.004	0.004	0.005	0.002	0.004	0.004	0.005	0.004		0.0004114	0.0006402	0.0002498	0.0006498	9.998e-05	0.000881	0.000168	0.0002457	0	0.000532	0.001	0.0001923	0.0009726	0	0.003	0.001	0.002
0.002	0.003	0.001	0.002	0.003	0.001	0.002	0.006	0.0005566	0.0007349	0.0007069	0.0009099	0.002	0.006	0.002	0.004	0.002	0.006	5.091e-05	0.000226	0.002	0.007	0.005	0.002	0.004	0.003	0.006	0.003	0.003	0.005	0.006	0.004		0.0002468	0.001	0.0001666	0.001	9.998e-05	0.001	8.401e-05	0.0003276	0	0.0004256	0.0008295	0.0003846	0.0007073	0.0001588	0.001	0.001	0.002
0.002	0.003	0.001	0.001	0.003	0.001	0.002	0.003	0.0007422	0.001	0.0005821	0.001	0.002	0.006	0.002	0.004	0.002	0.006	0.0001018	7.535e-05	0.002	0.006	0.004	0.003	0.003	0.004	0.006	0.003	0.003	0.005	0.005	0.004		0.0004936	0.001	0.0007495	0.0004061	0.0002	0.001	0	0	0.0001793	0.0007448	0.001	0	0.0006189	7.942e-05	0.002	0.0007224	0.002
0.002	0.002	0.0009916	0.002	0.003	0.001	0.001	0.005	0.0005566	0.0007757	0.000998	0.001	0.003	0.006	0.002	0.003	0.002	0.004	0.0001018	0.0006781	0.002	0.006	0.003	0.004	0.003	0.004	0.005	0.002	0.003	0.005	0.004	0.004		0.0001645	0.001	0.0008328	0.0007311	9.998e-05	0.002	0.000168	0	0.0002689	0.0007448	0.0004608	0.0005769	0.0003537	0	0.002	0.0007224	0.0006692
0.002	0.002	0.0008925	0.002	0.003	0.0007836	0.002	0.003	0.0004639	0.0008982	0.0004574	0.0009099	0.003	0.005	0.002	0.003	0.002	0.007	0	0.0005274	0.001	0.004	0.003	0.004	0.003	0.004	0.004	0.003	0.003	0.005	0.005	0.003		0.0003291	0.0006402	0.0004164	0.0009747	0	0.000881	8.401e-05	0.0003276	8.964e-05	0.0006384	0.001	9.614e-05	0.0006189	0	0.002	0.0006421	0.001
0.002	0.002	0.001	0.002	0.003	0.001	0.001	0.004	0.000835	0.0008166	0.000499	0.0008189	0.002	0.005	0.002	0.003	0.002	0.007	0	0.0001507	0.001	0.005	0.004	0.003	0.003	0.003	0.005	0.003	0.003	0.004	0.005	0.004		0.0003291	0.0007202	0.0003331	0.001	0.0002	0.001	0.000168	0.0003276	0.0003586	0.0004256	0.0003687	0.0003846	0.001	7.942e-05	0.001	0.0007224	0.0008604
0.002	0.002	0.0008925	0.002	0.003	0.001	0.001	0.003	0.0007422	0.0008166	0.0005821	0.0009554	0.002	0.005	0.002	0.003	0.001	0.007	0	0.000226	0.002	0.005	0.004	0.005	0.004	0.004	0.005	0.002	0.003	0.005	0.005	0.003		0.0003291	0.0009602	0.0002498	0.0008935	0.0002	0.002	0.000168	8.191e-05	0.0003586	0	0.0008295	0.0004807	0.0008842	7.942e-05	0.002	0.0007224	0.002
0.002	0.002	0.000942	0.002	0.003	0.001	0.001	0.004	0.0005566	0.001	0.0007485	0.0009554	0.002	0.005	0.001	0.003	0.001	0.006	0	0.000226	0.002	0.005	0.002	0.003	0.003	0.004	0.005	0.002	0.002	0.004	0.004	0.002		0.0003291	0.0008002	0.0002498	0.001	0.0002	0.001	8.401e-05	0	0	0.0004256	0.0008295	0.0001923	0.0008842	0	0.001	0.0008829	0.002
0.002	0.001	0.001	0.002	0.002	0.0008272	0.002	0.003	0.0005566	0.0008166	0.0003742	0.0009554	0.002	0.005	0.002	0.003	0.001	0.007	0	0.0001507	0.001	0.005	0.004	0.003	0.003	0.002	0.005	0.003	0.002	0.004	0.005	0.004		0.0003291	0.0008002	0.0004164	0.001	0.0002999	0.001	8.401e-05	0	0.0001793	0.0003192	0.0008295	0	0.0009726	0	0.002	0.0007224	0.001
0.002	0.001	0.001	0.002	0.003	0.001	0.002	0.005	0.0004639	0.001	0.0004158	0.0009099	0.002	0.005	0.001	0.003	0.002	0.007	0	0.0003767	0.002	0.004	0.003	0.002	0.003	0.003	0.004	0.002	0.003	0.004	0.005	0.003		0.0001645	0.0005601	0.0002498	0.0006498	0.0002999	0.001	0	8.191e-05	8.964e-05	0.0004256	0.001	0.0003846	0.0003537	0	0.002	0.0008026	0.001
0.002	0.002	0.0006941	0.002	0.002	0.0007401	0.001	0.003	0.0006494	0.0008166	0.0007069	0.001	0.002	0.004	0.001	0.003	0.002	0.006	0	0.0006781	0.001	0.003	0.003	0.003	0.003	0.003	0.004	0.002	0.003	0.004	0.004	0.004		0.0004114	0.0004001	8.328e-05	0.0006498	9.998e-05	0.000881	8.401e-05	0	8.964e-05	0.000532	0.001	9.614e-05	0.0007958	7.942e-05	0.001	0.0004816	0.001
0.002	0.002	0.0007437	0.002	0.002	0.001	0.001	0.004	0.0004639	0.0005308	0.0007485	0.0007734	0.002	0.004	0.001	0.003	0.002	0.006	0	0.0005274	0.0008424	0.003	0.002	0.001	0.002	0.003	0.003	0.003	0.001	0.003	0.004	0.003		0.0003291	0.0004801	0.0001666	0.0006498	0	0.0004894	0.000252	0	0	0.0003192	0.0004608	0.0001923	0.0004421	0	0.001	0.0004816	0.001
0.002	0.001	0.0008429	0.001	0.002	0.001	0.001	0.003	0.0004639	0.0008982	0.0004158	0.0009554	0.002	0.006	0.001	0.003	0.002	0.007	0	0.0003014	0.001	0.003	0.002	0.002	0.003	0.003	0.004	0.002	0.003	0.003	0.003	0.003		0.0002468	0.0005601	0.0004997	0.0008123	0.0002	0.001	0.000168	0.0001638	0.0003586	0.0003192	0.0009217	0.0002884	0.0002653	0	0.002	0.0003211	0.0005736
0.002	0.002	0.0008429	0.002	0.003	0.001	0.001	0.003	0.0001855	0.0007349	0.0002079	0.0007734	0.002	0.004	0.0008695	0.002	0.002	0.007	0	7.535e-05	0.001	0.003	0.002	0.003	0.002	0.003	0.005	0.002	0.002	0.003	0.004	0.004		8.227e-05	0.0006402	0.0003331	0.0006498	9.998e-05	0.0006852	0.000252	0	0	0.0009577	0.001	0.0002884	0.0002653	0	0.002	0.0004013	0.0005736
0.002	0.002	0.0006941	0.002	0.002	0.0006966	0.002	0.003	0.0003711	0.0008166	0.0002495	0.0006369	0.002	0.005	0.0008152	0.002	0.001	0.007	0	0.0003767	0.001	0.003	0.002	0.002	0.004	0.003	0.005	0.003	0.002	0.003	0.004	0.003		0.0004114	0.0004801	0.0003331	0.0004061	9.998e-05	0.001	0.000252	0	0	0.0004256	0.0008295	0.0001923	0.0005305	7.942e-05	0.001	0.0008026	0.001
0.001	0.002	0.0007437	0.002	0.002	0.0009142	0.0009985	0.002	0.0002783	0.0008166	0.000499	0.0006369	0.002	0.004	0.002	0.002	0.001	0.007	0	0.0003767	0.001	0.002	0.002	0.002	0.002	0.004	0.004	0.002	0.002	0.004	0.005	0.002		0.0001645	0.0003201	8.328e-05	0.0008123	9.998e-05	0.001	8.401e-05	8.191e-05	0	0.0001064	0.0004608	0	0.0002653	0	0.001	0.001	0.001
0.001	0.001	0.0005454	0.002	0.001	0.001	0.001	0.002	0.0002783	0.000939	0.0006653	0.000455	0.002	0.005	0.001	0.003	0.002	0.006	0	0.0001507	0.001	0.003	0.002	0.002	0.003	0.002	0.004	0.002	0.003	0.003	0.005	0.003		0.0003291	0.0002401	0.0004997	0.001	9.998e-05	0.001	0.000252	0	0	0.0001064	0.001	0	0.0008842	0	0.001	0.001	0.000478
0.001	0.002	0.0006941	0.001	0.002	0.0009578	0.001	0.004	0.0006494	0.0006124	0.0006653	0.0005914	0.002	0.005	0.0008695	0.002	0.001	0.005	0	0.000226	0.002	0.003	0.001	0.002	0.002	0.003	0.004	0.001	0.002	0.004	0.004	0.003		0.0006582	0.0007202	0.0001666	0.0005686	0.0002	0.001	0	0	8.964e-05	0.0002128	0.0003687	9.614e-05	0.0007958	0	0.001	0.0002408	0.001
0.001	0.001	0.0008429	0.001	0.002	0.0008272	0.001	0.003	0.0003711	0.0005716	0.0004574	0.0009099	0.001	0.004	0.001	0.003	0.001	0.006	0	0.0003767	0.000895	0.002	0.002	0.002	0.002	0.003	0.003	0.002	0.003	0.003	0.003	0.003		0.0001645	0.0003201	0.0003331	0.0005686	0	0.001	0.000252	0	8.964e-05	0.0002128	0.0009217	0	8.842e-05	0	0.001	0.0008026	0.000478
0.001	0.001	0.0008925	0.001	0.002	0.001	0.001	0.003	0.0001855	0.0004899	0.0005406	0.0007279	0.002	0.004	0.001	0.002	0.0008552	0.008	0	0	0.001	0.002	0.002	0.001	0.002	0.002	0.004	0.002	0.002	0.003	0.004	0.002		0.0002468	0.0004801	0.0001666	0.0009747	0.0002	0.0005873	8.401e-05	0.0001638	8.964e-05	0.0002128	0.0004608	0.0002884	0.0002653	0	0.001	0.0008026	0.001
0.001	0.001	0.0002975	0.002	0.002	0.0008707	0.002	0.003	0.0003711	0.0004083	0.0007069	0.0007279	0.001	0.004	0.0003261	0.002	0.001	0.006	0	0.0006781	0.0006844	0.002	0.001	0.001	0.003	0.003	0.004	0.002	0.001	0.003	0.004	0.002		8.227e-05	0.00016	0	0.0004061	0	0.0007831	0.000252	0	0.0001793	0	0.0002765	0	0.0005305	0	0.001	0.0008026	0.001
0.001	0.001	0.0007933	0.001	0.002	0.000653	0.001	0.002	0.0001855	0.0004083	0.0003327	0.0008644	0.001	0.004	0.0005978	0.002	0.0009122	0.006	0	0.0003014	0.001	0.002	0.001	0.001	0.002	0.002	0.004	0.002	0.002	0.005	0.003	0.002		0.0004114	0.0006402	0.0002498	0.0008935	0	0.0006852	8.401e-05	0	8.964e-05	0.0003192	0.000553	9.614e-05	0.0003537	0	0.002	0.0009632	0.0005736
0.001	0.0008838	0.0005454	0.001	0.001	0.0007401	0.001	0.003	0.0002783	0.0006941	0.0006237	0.0006369	0.002	0.003	0.0005434	0.001	0.0009692	0.006	0	0.0001507	0.0007897	0.0009884	0.001	0.001	0.002	0.004	0.003	0.003	0.002	0.003	0.003	0.002		0.0001645	0.0004001	0.0002498	0.0002437	0	0.001	0.0004201	0	0	0.0001064	0.0009217	9.614e-05	0.0005305	0	0.002	0.0008829	0.0002868
0.001	0.001	0.0008925	0.001	0.001	0.0008272	0.0009985	0.003	9.277e-05	0.0006124	0.0002911	0.000455	0.001	0.004	0.0007065	0.002	0.0009692	0.006	0	0	0.0009477	0.001	0.001	0.002	0.001	0.002	0.004	0.002	0.001	0.004	0.003	0.002		0.0003291	0.0005601	0.0001666	0.0002437	9.998e-05	0.000881	0.000252	8.191e-05	0.0001793	0.0001064	0.001	9.614e-05	0.0003537	0	0.001	0.0001605	0.001
0.001	0.001	0.0004462	0.0009869	0.001	0.0007836	0.001	0.002	0.0002783	0.0005716	0.0006237	0.0006369	0.001	0.004	0.0004891	0.002	0.001	0.007	0	0.000226	0.0006844	0.002	0.002	0.001	0.002	0.003	0.004	0.002	0.002	0.003	0.003	0.003		0.0005759	0.0004801	0	0.0004874	0	9.789e-05	0.000168	0	0.0001793	0	0.0006452	0	0.0002653	0	0.001	0.0008026	0.000478
0.001	0.001	0.0003471	0.002	0.002	0.0004789	0.002	0.003	0.0002783	0.0005716	0.0002911	0.0004095	0.002	0.004	0.0005978	0.001	0.001	0.007	0	0.000226	0.000895	0.0009884	0.002	0.0009467	0.002	0.003	0.003	0.001	0.002	0.003	0.003	0.002		0.0004114	0.0004001	0.0004164	0.0004061	0	0.000881	0	0	8.964e-05	0.0003192	0.0003687	0	0.0007073	0	0.002	0.0003211	0.0005736
0.0006941	0.001	0.0003966	0.001	0.002	0.000566	0.001	0.003	0.0003711	0.0006941	0.0006653	0.0006369	0.001	0.003	0.0007065	0.001	0.0009692	0.005	0	0.0001507	0.0008424	0.001	0.001	0.0007574	0.002	0.002	0.004	0.002	0.002	0.004	0.004	0.003		0.0001645	0.0003201	0.0003331	0.0007311	0	0.0004894	0.000252	0	8.964e-05	0.0001064	0.0007373	0	8.842e-05	0	0.001	0.0002408	0.0006692
0.001	0.0008286	0.0002479	0.001	0.002	0.000653	0.001	0.002	0	0.0008574	0.0006237	0.0006369	0.001	0.002	0.0003804	0.001	0.0007982	0.006	0	0	0.0007371	0.002	0.002	0.0009467	0.002	0.002	0.003	0.002	0.001	0.003	0.003	0.002		8.227e-05	0.0002401	8.328e-05	0.0003249	0	0.0006852	0.000168	0	0.0001793	0.0001064	0.0007373	0	0.0001768	0	0.001	0.0008829	0.0001912
0.002	0.0005524	0.0006446	0.001	0.001	0.0008707	0.001	0.002	0.0001855	0.0004083	0.0004158	0.000364	0.001	0.003	0.0005434	0.001	0.0007412	0.005	0	0.000226	0.0004212	0.001	0.0007296	0.000568	0.001	0.003	0.003	0.002	0.002	0.002	0.003	0.003		0.0004114	0.0004801	0.0003331	0.0004061	0	0.0002937	0.000252	8.191e-05	8.964e-05	0	0.0006452	0	8.842e-05	0	0.000872	0.0008829	0.0002868
0.001	0.0006629	0.0005454	0.001	0.002	0.0003483	0.001	0.002	0.0002783	0.0007349	0.0002495	0.000546	0.001	0.004	0.0002717	0.001	0.0008552	0.006	0	0.0001507	0.0007897	0.002	0.000912	0.0007574	0.001	0.002	0.003	0.002	0.001	0.003	0.003	0.003		0.0004936	0.0005601	8.328e-05	0.0001625	9.998e-05	0.000881	0	0	0	0.0001064	0.000553	9.614e-05	0.0002653	0	0.0006342	0.0005618	0.0003824
0.001	0.0009943	0.0005454	0.001	0.002	0.0008707	0.0009985	0.001	0	0.0004083	0.0004574	0.000182	0.002	0.003	0.0005434	0.001	0.0005131	0.006	0	0	0.0007371	0.001	0.0006384	0.000852	0.002	0.003	0.003	0.002	0.002	0.003	0.003	0.002		0.0004936	0.0005601	0.0001666	0.0005686	9.998e-05	0.0003915	8.401e-05	0	0	0.0001064	0.000553	0	0.0003537	0	0.0009512	0.0007224	0.0007648
0.001	0.0005524	0.000595	0.0009375	0.001	0.0007836	0.0006354	0.002	9.277e-05	0.0005308	0.000499	0.0006824	0.001	0.003	0.0003804	0.001	0.0007412	0.007	0	0.0001507	0.0008424	0.001	0.0008208	0.000568	0.001	0.003	0.003	0.002	0.002	0.003	0.003	0.002		0.0002468	0.0004001	0.0001666	0.0001625	0	0.001	8.401e-05	0	8.964e-05	0	0.0004608	0	0	0	0.0009512	0.0002408	0.000478
0.001	0.0008286	0.0003966	0.001	0.001	0.0006966	0.0008624	0.003	0.0004639	0.0003675	0.0004158	0.0005914	0.001	0.002	0.0003261	0.001	0.0009122	0.005	0	0.0001507	0.0008424	0.0009884	0.001	0.0004734	0.001	0.002	0.002	0.002	0.001	0.003	0.002	0.002		0.0003291	0.0002401	0.0002498	0.0004874	0	0.0007831	0.000336	0	0.0002689	0	0.0009217	0	0.0005305	0	0.000872	0.0004013	0.0003824
0.001	0.0007181	0.000595	0.0007402	0.001	0.0006966	0.001	0.001	0	0.0005308	0.0003742	0.0005005	0.0006771	0.003	0.0004891	0.001	0.0007412	0.006	0	7.535e-05	0.0007371	0.002	0.001	0.000284	0.002	0.002	0.003	0.002	0.001	0.003	0.003	0.002		0.0002468	0.00016	0.0001666	0.0004874	0	0.0007831	0.000168	8.191e-05	0	0.0001064	0.000553	0	0	0	0.002	0.0008026	9.56e-05
0.001	0.001	0.0001487	0.0009869	0.001	0.0006095	0.001	0.002	0	0.0003266	0.000499	0.0008189	0.001	0.003	0.0003261	0.001	0.001	0.005	0	0.0001507	0.0007371	0.0006919	0.001	0.0004734	0.001	0.002	0.003	0.001	0.001	0.002	0.003	0.002		0	0	0.0001666	0.0002437	0	0.0006852	0.000168	8.191e-05	8.964e-05	0.0001064	0.0004608	0	8.842e-05	0	0.0007134	0.0006421	0.0005736
0.001	0.0003314	0.0004958	0.001	0.001	0.000566	0.0009532	0.002	0.0001855	0.0004083	0.0003327	0.000546	0.0009161	0.003	0.0005434	0.001	0.001	0.004	0	0.0001507	0.0004212	0.001	0.000912	0.0007574	0.001	0.002	0.003	0.002	0.0009208	0.003	0.003	0.003		0.0002468	0.0004001	0	0.0002437	0	0.001	8.401e-05	0	0	0	0.0007373	9.614e-05	0.0001768	0	0.001	0.0004013	0.0002868
0.001	0.0004972	0.0001983	0.0008882	0.001	0.0008707	0.0007262	0.001	9.277e-05	0.0006532	0.0005406	0.0005914	0.0009958	0.003	0.0006521	0.001	0.0005701	0.006	0	0.0001507	0.0005791	0.002	0.001	0.000852	0.0007706	0.003	0.003	0.002	0.001	0.003	0.003	0.002		8.227e-05	0.0002401	8.328e-05	0.0002437	9.998e-05	0.0009789	0.000168	0	8.964e-05	0.0001064	0.0006452	0	8.842e-05	0	0.0009512	0.0004816	0.0001912
0.002	0.0006076	0.000595	0.0006908	0.0008486	0.0007401	0.001	0.002	0.0001855	0.0005308	0.0003742	0.0005005	0.001	0.003	0.0002717	0.001	0.0005701	0.005	0	0.0001507	0.0005791	0.0007907	0.0006384	0.000568	0.001	0.002	0.003	0.0009608	0.001	0.003	0.003	0.002		0.0001645	0.0004001	8.328e-05	0.0002437	0	0.0006852	0	0	8.964e-05	0	0.0001843	0	0.0002653	0	0.001	0.0004013	9.56e-05
0.001	0.0007734	0.0002975	0.0006415	0.001	0.000566	0.0004993	0.001	0.0002783	0.0002858	0.0002079	0.000546	0.0005975	0.003	0.0005434	0.001	0.0004561	0.005	0	0.000226	0.0009477	0.001	0.0005472	0.000284	0.001	0.002	0.002	0.0007046	0.001	0.002	0.003	0.002		8.227e-05	0.00016	8.328e-05	0.0001625	0	0.0006852	0.000168	0	0	0.0001064	0.000553	9.614e-05	8.842e-05	0	0.001	0.0003211	0.0001912
0.001	0.0007181	0.0001983	0.0006908	0.002	0.0007401	0.0009985	0.001	9.277e-05	0.0004083	0.0003327	0.000273	0.001	0.003	0.0002717	0.0006428	0.0007412	0.006	0	0.000226	0.0005265	0.0009884	0.0003648	0.0003787	0.001	0.003	0.002	0.0008967	0.001	0.002	0.002	0.002		0.0002468	0.0002401	0	0.0004874	0	0.0003915	0.000168	0	0	0	0.0007373	0	0.0003537	0	0.0005549	0.0002408	9.56e-05
0.001	0.0004419	0.0002975	0.0007895	0.001	0.000566	0.0009078	0.0009777	0.0001855	0.0004491	0.0003327	0.0003185	0.0009161	0.003	0.000163	0.0006964	0.0007982	0.004	0	0.000226	0.0004738	0.0005931	0.0007296	0.000568	0.001	0.001	0.003	0.001	0.001	0.002	0.002	0.002		0	0.0002401	8.328e-05	0.0001625	0	0.0006852	8.401e-05	0	0	0	0.0004608	0	0.0002653	0	0.0004756	0.0005618	0.000478
0.0009611	0.0008286	0.0005454	0.0004934	0.0006788	0.0004354	0.0006808	0.001	0.0002783	0.0004899	0.0004158	0.0004095	0.001	0.002	0.0002717	0.0007499	0.0007982	0.004	0	7.535e-05	0.0007371	0.001	0.0006384	0	0.001	0.002	0.002	0.001	0.001	0.003	0.002	0.002		0.0004114	0.00016	0	0.0004061	0	0.0004894	8.401e-05	0	8.964e-05	0	0.0004608	0	0	0	0.001	0.0004013	0.0003824
0.001	0.0008286	0.0004462	0.0008882	0.001	0.0007401	0.0006354	0.0009777	0	0.0003675	0.0004574	0.0004095	0.0009559	0.002	0.0003804	0.0007499	0.0007982	0.004	0	0.0001507	0.0004738	0.002	0.0005472	0.0003787	0.001	0.002	0.003	0.001	0.001	0.002	0.003	0.001		0.0002468	8.002e-05	8.328e-05	0.0001625	0	0.0002937	8.401e-05	0	0	0	9.217e-05	0	0.0002653	0	0.0005549	0.0004013	9.56e-05
0.001	0.0005524	0.0004462	0.0005428	0.0006223	0.0002612	0.0006808	0.001	0	0.0007349	0.0002495	0.000455	0.0009161	0.002	0.0003261	0.0005892	0.0006271	0.005	0	7.535e-05	0.0003685	0.0002965	0.001	0.000568	0.0007706	0.002	0.002	0.002	0.0009208	0.002	0.002	0.002		8.227e-05	0.0002401	8.328e-05	0.0002437	9.998e-05	0.001	0	0	0.0002689	0	0.0004608	0	8.842e-05	0	0.001	0.0008026	9.56e-05
0.0005339	0.0006629	0.0003471	0.0004441	0.001	0.0004789	0.0004539	0.001	0.0002783	0.0003266	0.0002495	0.0002275	0.001	0.002	0.0003804	0.0007499	0.0004561	0.005	0	0.0003767	0.0004212	0.0007907	0.000456	0.0001893	0.001	0.001	0.002	0.0008327	0.0005179	0.002	0.002	0.002		8.227e-05	8.002e-05	8.328e-05	0.0003249	0	0.0004894	0.000168	0	0.0001793	0	9.217e-05	0	0.0001768	0	0.0007927	0.0002408	0.0001912
0.001	0.0006076	0.0003471	0.0006908	0.0009617	0.0006095	0.0005447	0.0008962	0.0004639	0.0003675	0.0002079	0.000273	0.0009559	0.002	0.0002717	0.0005357	0.0006271	0.005	0	7.535e-05	0.0004212	0.0003954	0.0007296	0.000284	0.001	0.000944	0.002	0.0008327	0.001	0.002	0.002	0.002		0.0003291	0.0002401	0.0001666	0.0004061	0	0.0005873	8.401e-05	0	8.964e-05	0	0.0006452	0	8.842e-05	0	0.0005549	0.0006421	0
0.001	0.0006629	0.0002479	0.0004441	0.0008486	0.0007836	0.0006808	0.001	9.277e-05	0.0002858	0.0002495	0.0008189	0.0006771	0.003	0.0003261	0.0008571	0.0006271	0.005	0	0.000226	0.0002106	0.0003954	0.0007296	9.467e-05	0.0008299	0.001	0.002	0.0007686	0.0008057	0.002	0.002	0.002		0	8.002e-05	8.328e-05	0.0005686	0	0.0005873	0.000252	0	0	0	0.0003687	0	0.0001768	0	0.0007134	0.0004013	0.0001912
0.0009077	0.0003314	0.0002479	0.0003454	0.0009617	0.0004789	0.0005901	0.0009777	0.0001855	0.0004083	0.0003742	0.0005005	0.001	0.002	0.000163	0.0004821	0.0004561	0.005	0	7.535e-05	0.0005265	0.0008896	0.000456	0.0003787	0.001	0.001	0.002	0.0007046	0.000633	0.002	0.002	0.002		0.0002468	0.00016	8.328e-05	0.0004061	0	0.0004894	0	0	0	0	0.000553	0	0.0001768	0	0.0005549	0.0005618	9.56e-05
0.001	0.0006076	9.916e-05	0.0004934	0.000792	0.0003483	0.0007262	0.0006518	9.277e-05	0.000245	0.0003327	0.0001365	0.0007568	0.002	0.0002717	0.000375	0.0007982	0.005	0	0.0001507	0.0003159	0.0006919	0.0001824	0.0003787	0.0009485	0.001	0.002	0.001	0.0004028	0.002	0.002	0.002		8.227e-05	8.002e-05	0.0001666	0.0001625	0	0.0004894	0.000168	0	8.964e-05	0	0.0001843	0	8.842e-05	0	0.0005549	0.0002408	0.0001912
0.0008543	0.0004972	0.0003471	0.0001974	0.0004526	0.0004789	0.0005447	0.0008147	9.277e-05	0.0005716	0.000499	0.000546	0.001	0.002	0.0002174	0.0006964	0.0006842	0.004	0	0.000226	0.0003685	0.0003954	0.0006384	0.0003787	0.0005928	0.002	0.002	0.0009608	0.0007481	0.001	0.003	0.002		0.0001645	0	8.328e-05	0.0002437	0	0.0004894	0.000252	0	8.964e-05	0	0.0004608	0	0	0	0.001	0.0003211	0.000478
0.001	0.0004972	0.0004958	0.0005428	0.0006788	0.0006966	0.0009078	0.0004074	0.0003711	0.0003675	0.0003327	0.0003185	0.0009161	0.002	0.0002717	0.0009106	0.0004561	0.004	0	0.0001507	0.0001579	0.0004942	0.000456	0.0004734	0.0004742	0.001	0.002	0.0004484	0.0009783	0.002	0.002	0.002		0.0001645	8.002e-05	0	0.0001625	0	0.0004894	8.401e-05	0	0	0	9.217e-05	0	0.0002653	0	0.0006342	0.0004816	0.0002868
0.0006941	0.0004419	0.0002479	0.0003454	0.0006788	0.0003918	0.0007716	0.0006518	9.277e-05	0.0005716	0.0003327	0.0005005	0.0005975	0.002	0.0005978	0.0005892	0.0006842	0.004	0	0.000226	0.0002106	0.0009884	0.0005472	0.0003787	0.000415	0.002	0.002	0.0008327	0.0007481	0.002	0.002	0.002		0	8.002e-05	8.328e-05	0.0001625	0	0.001	8.401e-05	0	8.964e-05	0	9.217e-05	0	8.842e-05	0	0.0007134	0.0002408	0
0.001	0.0004419	0.0004462	0.0006415	0.000792	0.001	0.0004993	0.0006518	0	0.0005308	0.0002495	0.0002275	0.0009161	0.002	0.000163	0.0006964	0.0006271	0.004	0	0.0001507	0.0005265	0.0001977	0.0008208	0.0003787	0.0005928	0.002	0.002	0.0008967	0.0004604	0.002	0.002	0.002		0.0003291	0.0002401	8.328e-05	0.0003249	0	0.0004894	0	0	0	0	0.0002765	0	0.0002653	0	0.001	0.0001605	9.56e-05
0.001	0.0005524	0.0001983	0.0004934	0.0008486	0.0005224	0.0007262	0.0004888	0.0001855	8.166e-05	0.0002495	0.0003185	0.001	0.002	0.0002717	0.0004285	0.0005131	0.004	0	7.535e-05	0.0004212	0.0003954	0.0003648	0.0004734	0.0007114	0.001	0.002	0.0005124	0.0009208	0.002	0.002	0.001		0.0003291	8.002e-05	0.0001666	0.0001625	0	9.789e-05	0	0	8.964e-05	0	9.217e-05	0	0.0001768	0	0.0005549	0.0004816	0
0.0009077	0.0007181	0.0001983	0.0005921	0.0009051	0.000653	0.0007716	0.0007333	0	0.0004899	0.0003742	0.0004095	0.000717	0.002	0.000163	0.0005892	0.0008552	0.004	0	0.0001507	0.0003685	0.0002965	0	9.467e-05	0.000415	0.001	0.002	0.0007686	0.0005179	0.002	0.003	0.002		8.227e-05	0	0	0.0001625	0	0.0002937	8.401e-05	0	0.0001793	0	9.217e-05	0	0	0	0.0006342	0.0007224	0.0002868
0.0008543	0.0003867	0.0001983	0.0006415	0.001	0.000653	0.0003631	0.0005703	0.0002783	0.0004491	0.0001663	0.0004095	0.0006771	0.001	0.0003804	0.0003214	0.0008552	0.004	0	0.0001507	0.0003685	0.0003954	0.0003648	0.0004734	0.0007706	0.001	0.002	0.0008327	0.0004028	0.001	0.002	0.001		0.0001645	0	0	8.123e-05	0	0.0003915	0.000168	0	8.964e-05	0	0.0002765	0	0	0	0.0004756	0.0001605	0.0002868
0.001	0.0006076	0.0004958	0.0004934	0.000792	0.0004789	0.0004539	0.0006518	0.0001855	0.0003675	0.0001663	0.0005005	0.0008763	0.001	0.0003261	0.0004285	0.0005131	0.004	0	0.0001507	0.0001579	0.0003954	9.12e-05	0.0001893	0.0007706	0.000944	0.002	0.0005765	0.0004028	0.002	0.002	0.001		0.0002468	0	0	0.0003249	0	0.0005873	0	0	8.964e-05	0	0.0001843	0	0	0	0.0006342	0.0006421	0
0.0008009	0.0004972	0.0002975	0.0002467	0.0008486	0.000566	0.0004539	0.0005703	0	0.0004899	0.0002911	0.0002275	0.0008365	0.002	0.0002717	0.0004821	0.0006271	0.004	0	7.535e-05	0.0001053	0.0002965	0.0002736	0.0001893	0.0008299	0.002	0.002	0.0005765	0.0003453	0.002	0.002	0.001		8.227e-05	0	0	0.0004061	0	0.0002937	0.000168	0	0.0001793	0	9.217e-05	0	0	0	0.0003964	0.0004816	0
0.001	0.0005524	0.0001983	0.0003947	0.000792	0.0003918	0.0004085	0.0009777	9.277e-05	0.0004083	0.0001247	0.000364	0.001	0.002	0.0005978	0.000375	0.0007412	0.004	0	0	0.0005791	0.0001977	0.000456	0.0003787	0.0005928	0.001	0.002	0.0005124	0.0004604	0.001	0.002	0.002		0.0001645	0	0	0.0001625	0	0.0005873	0	0	0.0001793	0	0.0003687	0	8.842e-05	0	0.0007927	0.0006421	0
0.001	0.0003867	0.0001983	0.0004441	0.0004526	0.0005224	0.0002723	0.0004074	0	0.0003675	0.0002495	0.000273	0.0009161	0.002	0.0004891	0.000375	0.0006842	0.004	0	7.535e-05	5.265e-05	0.0003954	0.0001824	0.0001893	0.0003557	0.001	0.002	0.0006405	0.0009783	0.002	0.002	0.001		0.0002468	0	0	8.123e-05	0	0.0003915	0.000168	0	8.964e-05	0	0.0001843	0	0	0	0.0004756	0.0001605	0
0.0007475	0.0005524	9.916e-05	0.0004934	0.0009617	0.0002612	0.0006354	0.0004888	0.0001855	0.0005716	0.0002911	0.0004095	0.0007568	0.002	0.0004348	0.0002678	0.0008552	0.004	0	0.000226	0.0001053	9.884e-05	0.000456	9.467e-05	0.0003557	0.000944	0.001	0.0002562	0.0005179	0.002	0.002	0.001		8.227e-05	0	0	8.123e-05	0	0.0002937	0	0	8.964e-05	0	9.217e-05	0	8.842e-05	0	0.0003964	0.0001605	9.56e-05
0.0005339	0.0006629	0.0001487	0.0004441	0.001	0.0007401	0.0004539	0.0006518	9.277e-05	0.0003675	0.0004158	0.0002275	0.0006373	0.003	0.000163	0.0004285	0.0006271	0.004	0	0.0001507	0.0001053	0.0001977	0.0006384	0.0006627	0.0003557	0.002	0.001	0.0003843	0.0005179	0.001	0.002	0.002		0.0002468	0	0	8.123e-05	0	0.0002937	8.401e-05	0	0.0001793	0	0.0001843	0	8.842e-05	0	0.0006342	0.0001605	0
0.0008009	0.0006076	0.0002479	0.0002961	0.0006788	0.0003047	0.0008624	0.0007333	0	0.0003675	0.0002079	0.000546	0.0009161	0.001	0.0002174	0.0006428	0.0009122	0.004	0	0.000226	0.0001579	0.0004942	0.000456	0.000284	0.0001778	0.002	0.002	0.0006405	0.0002877	0.002	0.002	0.001		0.0002468	8.002e-05	0	8.123e-05	0	0.0003915	0	0	8.964e-05	0	0	0	0.0001768	0	0.0002378	0.0004816	0
0.0005873	0.0006076	9.916e-05	0.0004934	0.0004526	0.0004354	0.0003631	0.0005703	0	0.0003266	0.0002495	0.000273	0.000717	0.002	0.0003261	0.0003214	0.0005131	0.004	0	7.535e-05	0.0002106	0	0.000456	0.0001893	0.0004742	0.000885	0.002	0.0005765	0.0003453	0.001	0.001	0.002		0.0002468	0	0	0.0004061	0	0.0001958	0	0	0.0001793	0	0	0	0	0	0.001	0.0002408	9.56e-05
0.001	0.0007181	0.0002975	0.0001974	0.0008486	0.0004354	0.0004085	0.0004074	0	0.0001633	0.0002911	0.0003185	0.0009161	0.002	0.0002717	0.000375	0.0006842	0.004	0	7.535e-05	5.265e-05	0.0003954	0.0003648	0.0001893	0.0004742	0.000767	0.001	0.0006405	0.0009208	0.001	0.002	0.002		0.0004114	0.00016	0	0.0001625	0	0.0003915	0.000168	0	0.0001793	0	9.217e-05	0	0	0	0.0003171	0.0002408	0
0.001	0.0006076	4.958e-05	0.0002467	0.0006788	0.0003483	0.0004993	0.0003259	9.277e-05	0.0004491	0.0002495	0.0004095	0.0006771	0.002	0.0002717	0.000375	0.0005131	0.004	0	0.0001507	0	0.0001977	0.000456	0.0001893	0.0005928	0.000826	0.001	0.0003843	0.0005755	0.001	0.002	0.002		0.0004114	0	0	0	0	0.0001958	0.000168	0	0.0002689	0	9.217e-05	0	0.0001768	0	0.0003171	0.0002408	0
0.0007475	0.0002762	0.0002479	0.0004934	0.0007354	0.0003047	0.0004085	0.0001629	9.277e-05	0.0004491	0.0003327	0.000455	0.000717	0.002	0.000163	0.0004821	0.0006271	0.003	0	0.0001507	0.0001053	0.0002965	0.0001824	0.0006627	0.0007114	0.001	0.001	0.0006405	0.000633	0.0006482	0.002	0.002		8.227e-05	8.002e-05	0	8.123e-05	0	9.789e-05	0	0	8.964e-05	0	9.217e-05	0	0	0	0.0005549	0.0002408	9.56e-05
0.0006941	0.0008838	0.0001487	0.000148	0.0006788	0.0003047	0.0003177	0.0006518	9.277e-05	0.0001633	0.0002495	0.0002275	0.000717	0.002	0.000163	0.0003214	0.0004561	0.003	0	0.0001507	0.0001053	9.884e-05	0.0002736	0.0003787	0.000415	0.001	0.001	0.0003843	0.0005755	0.002	0.002	0.001		0.0001645	0	0	0.0004061	0	0.0001958	0	0	0.0002689	0	9.217e-05	0	0	0	0.0003171	8.026e-05	0.0001912
0.0008009	0.000221	0.0002479	0.0005428	0.0009617	0.0002177	0.0004085	0.0008147	0	0.000245	0.0002911	0.000182	0.0005975	0.001	0.000163	0.0004285	0.0003421	0.004	0	0.000226	0.0002106	0.0002965	9.12e-05	0.0004734	0.0003557	0.001	0.001	0.0001922	0.0006906	0.001	0.002	0.002		8.227e-05	0	0	8.123e-05	0	0.0003915	0	0	0	0	0.0002765	0	0	0	0.0005549	0.0003211	9.56e-05
0.0008543	0.0003867	0.0002975	0.0003947	0.0005091	0.0002612	0.0004539	0.0009777	9.277e-05	0.0003675	0.0002079	0.000364	0.0005178	0.002	0.0002717	0.0004285	0.0005701	0.004	0	0	5.265e-05	9.884e-05	0.0001824	0.0001893	0.0004742	0.000826	0.002	0.0004484	0.0006906	0.002	0.002	0.002		8.227e-05	0	0	0.0002437	0	0.0002937	0	0	8.964e-05	0	0	0	0	0	0.0005549	8.026e-05	9.56e-05
0.0005339	0.0002762	0.0001983	0.0004441	0.0005091	0.0003483	0.0001362	0.001	0	0.0004491	4.158e-05	0.0003185	0.0002788	0.002	0.0002717	0.000375	0.0005131	0.004	0	0.000226	0.0001579	0.0002965	0.0001824	0.000284	0.0001778	0.001	0.0007669	0.0005765	0.0003453	0.001	0.002	0.002		0.0003291	0	0	8.123e-05	0	0	8.401e-05	0	0.0001793	0	0	0	0	0	0.0001585	8.026e-05	9.56e-05
0.0004271	0.0001105	0.0003966	0.0003454	0.0005657	0.0002612	0.0003631	0.0005703	9.277e-05	0.0004083	0.0002495	0.0005005	0.0009161	0.002	0.0003804	0.0004285	0.0006842	0.003	0	0	5.265e-05	0.0003954	0.000456	0.0001893	0.0004742	0.001	0.001	0.0001922	0.0004604	0.002	0.002	0.001		8.227e-05	8.002e-05	0	0	0	0.0003915	0	0	8.964e-05	0	0	0	8.842e-05	0	0.0003964	0.0002408	0
0.0009611	0.0003867	0.0001983	0.000148	0.0005657	0.0002612	0.0003177	0.0001629	0	8.166e-05	0.0002911	0.0004095	0.0006771	0.002	0	0.0002143	0.0006271	0.004	0	7.535e-05	0.0001053	0.0004942	0.0001824	0.0003787	0.0002371	0.000708	0.0008259	0.0004484	0.0001726	0.001	0.002	0.0008743		0	0	0	0.0002437	0	0	0.000168	0	0.0001793	0	9.217e-05	0	0	0	0.0007134	0.0003211	0
0.0005339	0.0005524	0.0001983	0.0002467	0.0003394	0.000653	0.0002723	0.0005703	9.277e-05	0.0003675	0.0002495	0.000546	0.0003983	0.001	0.0002717	0.0002143	0.0006842	0.003	0	7.535e-05	5.265e-05	0.0003954	0.0001824	0.0001893	0.0004742	0.00059	0.0009438	0.0006405	0.0006906	0.001	0.002	0.002		0.0001645	0	0	0.0001625	0	9.789e-05	8.401e-05	0	0	0	0	0	0	0	0.0005549	0.0004013	0
0.0007475	0.0004972	0.0003966	0.0003947	0.0006788	0.0004789	0.0004539	0.0005703	0	0.0005716	0.0002079	9.099e-05	0.0007966	0.001	0.0001087	0.0001607	0.0004561	0.003	0	7.535e-05	0.0001053	0.0002965	0.0001824	0.0001893	0.0002964	0.001	0.001	0.0006405	0.0003453	0.001	0.002	0.001		0.0004114	0	0	0	0	9.789e-05	0	0	0.0002689	0	0	0	8.842e-05	0	0.0005549	0.0004013	0
0.0006941	0.0002762	0.0001487	0.0003454	0.0009617	0.0003483	0.0005901	0.0006518	9.277e-05	0.0001633	0.0002495	0.000182	0.0005576	0.002	0.0003804	0.0003214	0.0005701	0.004	0	7.535e-05	0.0002632	0.0001977	0.0001824	0.0003787	0.0003557	0.001	0.001	0.0001922	0.0004028	0.001	0.002	0.001		8.227e-05	0	0	0.0001625	0	9.789e-05	0	0	0	0	0	0	0	0	0.0007134	0.0003211	0
0.0005339	0.0002762	0.0002479	0.0002961	0.0006788	0.0004789	0.0005901	8.147e-05	9.277e-05	0.0001633	0.0001247	0.0004095	0.0003186	0.002	0.0002174	5.357e-05	0.0006842	0.004	0	0	0.0001579	0.0002965	9.12e-05	0.0001893	0.0002371	0.000885	0.001	0.0003203	0.0002877	0.001	0.002	0.001		0	0	0	8.123e-05	0	0	0	0	0.0002689	0	9.217e-05	0	0	0	0.0003171	0.0002408	9.56e-05
0.0005339	0.000221	0.0002479	0.0003454	0.0006223	0.000566	0.0004085	0.0002444	0.0001855	0.0002041	0.0003327	9.099e-05	0.0003585	0.001	5.434e-05	0.0001607	0.0005701	0.004	0	7.535e-05	0.0001579	0.0003954	0.0001824	0.0001893	0.000415	0.001	0.002	0.0002562	0.0002877	0.001	0.002	0.002		8.227e-05	0	0	8.123e-05	0	0.0002937	0	0	8.964e-05	0	0	0	0	0	0.0002378	0.0004816	0
0.0005873	0.0004972	0.0001983	0.0002961	0.0009051	0.0003918	0.0004085	0.0001629	0	0.0005308	0.0003742	0.0003185	0.0005178	0.001	0.0001087	0.0002678	0.0008552	0.003	0	7.535e-05	0.0002632	0.0001977	0	0.000284	0.0001778	0.000885	0.002	0	0.0005179	0.001	0.001	0.001		0	0	0	0.0001625	0	0	0	0	8.964e-05	0	0	0	0	0	0.0003964	8.026e-05	0.0001912
0.0006941	0.0003314	0.0002479	0.000148	0.0007354	0.0003483	0.0001816	0.0003259	0.0001855	0.0002041	0.0002911	0.000364	0.0004381	0.001	0.0002174	0.000375	0.0004561	0.003	0	7.535e-05	0.0001579	0.0003954	0.0001824	0.000284	0.0004742	0.000413	0.001	0.0005765	0.000633	0.001	0.001	0.001		8.227e-05	0	0	8.123e-05	0	0	0	0	8.964e-05	0	9.217e-05	0	0	0	0.0003964	0.0003211	0
0.0009611	0.0003314	4.958e-05	0.0003947	0.0006223	0.0004789	0.0004539	0.0003259	9.277e-05	0.0001225	0.0002079	0.000273	0.0003983	0.0007534	0.0002174	0.0003214	0.0003991	0.003	0	0	0.0001579	0	9.12e-05	0.0004734	0.000415	0.000826	0.001	0.0007046	0.000633	0.001	0.002	0.001		0.0001645	0	0	8.123e-05	0	0	0	0	0.0001793	0	0	0	0	0	0.0001585	0.0003211	9.56e-05
0.0005339	0.0003867	0.0003966	9.869e-05	0.0004526	0.0002612	0.0003631	0.0004074	0	0.0004083	0.0003742	0.0003185	0.0005576	0.0009418	0.000163	0.0002143	0.0009122	0.003	0	0	0.0001053	0.0001977	0.0001824	9.467e-05	0.0002371	0.000354	0.001	0.0006405	0.0005755	0.001	0.002	0.0009908		8.227e-05	0	0	0.0001625	0	0	0	0	8.964e-05	0	0	0	0	0	0.0005549	0.0005618	0
0.0006407	0.0003314	0.0003471	0.0004934	0.0005657	0.0005224	0.0002723	0.0001629	9.277e-05	0.0001225	0.0001663	0.000273	0.0004381	0.001	0.0004348	0.0002143	0.0007412	0.004	0	7.535e-05	0.0001579	0	0.0001824	0.000284	0.0005335	0.000826	0.0007079	0.0004484	0.0002877	0.001	0.001	0.000816		8.227e-05	0	0	0	0	9.789e-05	0	0	0.0002689	0	0	0	0	0	0.0006342	0.0001605	9.56e-05
0.001	0.0001657	0.0002479	0.0002467	0.0006788	0.0004789	0.0004993	0.0001629	0	0.0004083	0.0002495	0.0003185	0.0005178	0.000879	0.0002174	0.0004285	0.0006271	0.004	0	7.535e-05	0.0001053	0.0002965	9.12e-05	0.0003787	0.0002964	0.000295	0.001	0.0003843	0.0002302	0.000884	0.002	0.001		0.0002468	0	0	0.0001625	0	9.789e-05	8.401e-05	0	8.964e-05	0	0	0	0	0	0.0003964	8.026e-05	0
0.0005339	0.0001657	0.0004462	0.000148	0.0006788	0.0003483	0.0005447	0.0003259	9.277e-05	0.000245	0.0002495	0.0005005	0.0005178	0.002	0.0003261	0.0002143	0.0005131	0.004	0	0.0001507	5.265e-05	0.0001977	9.12e-05	0.0004734	0.0003557	0.000826	0.001	0.0003203	0.0002877	0.000825	0.002	0.001		0	0	0	0.0001625	0	9.789e-05	0	0	0.0001793	0	0	0	0	0	0.0003964	0.0002408	0
0.0008543	0.0001105	0.0001487	0.0004441	0.0006788	0.0003918	0.0005901	0.0006518	9.277e-05	0.0003675	0.0002079	0.0001365	0.0003585	0.0009418	0.0004348	0.0001607	0.0005701	0.003	0	0	0.0001053	0.0002965	0.0003648	0.0001893	0.0004742	0.000944	0.001	0.0001922	0.0004028	0.0007661	0.002	0.001		8.227e-05	0	0	0.0002437	0	0	0	0	8.964e-05	0	0	0	0	0	7.927e-05	0.0001605	0
0.0006407	0.0002762	0.0004462	0.0002467	0.001	0.0004354	0.0002723	8.147e-05	0.0001855	0.0002041	0.0001663	0.0004095	0.0005576	0.002	0.0001087	0.0002678	0.0005131	0.004	0	7.535e-05	0.0001053	0	9.12e-05	0.0003787	0.0001778	0.00059	0.001	0.0003843	0.0004028	0.001	0.002	0.001		0	0	0	8.123e-05	0	0	0	0	0	0	0	0	0	0	0.0003171	0.0001605	0
0.0005873	0.000221	0.0002479	0.0002961	0.0009051	0.0004354	0.0005447	0.0004074	0.0001855	0.0003266	0.0003742	0.0001365	0.0003585	0.001	0.0001087	0.000375	0.0009122	0.004	0	0	0.0002632	9.884e-05	9.12e-05	9.467e-05	0.0003557	0.000708	0.0007079	0.0003203	0.0005179	0.001	0.002	0.001		0.0002468	0	0	0	0	0	0	0	0.0002689	0	0	0	0	0	0.0003964	0.0001605	0
0.0006407	0.0002762	0.0001983	0.000148	0.0002829	0.0003918	0.0005901	0.0003259	0.0002783	0.0003675	0.0001247	0.000182	0.0005178	0.001	0.0003261	0.0001607	0.0005131	0.004	0	0	0.0001579	0.0001977	0	0.0004734	0.0003557	0.000354	0.001	0.0006405	0.0005755	0.001	0.001	0.001		0.0003291	0	0	0	0	0	0	0	0.0004482	0	0	0	0	0	0.0003171	0.0001605	9.56e-05
0.0005873	0.0002762	4.958e-05	0.0005428	0.0008486	0.0003483	0.0005447	0.0003259	0.0002783	0.0002858	0.0002911	0.0002275	0.0005576	0.001	0.0003804	0.0002678	0.0006842	0.004	0	0	0.0001053	0.0001977	0.0002736	0.000284	0.0002371	0.00059	0.002	0.0004484	0.0003453	0.001	0.002	0.001		8.227e-05	0	0	0.0002437	0	0	0	0	0	0	0	0	0	0	0.0002378	0.0003211	0
0.0009077	0.0003867	0.0001983	0.0002961	0.001	0.0003047	0.0004539	0.0003259	0.0001855	0.0004083	0.0002079	0.0006369	0.0003585	0.001	0.0001087	0.0004285	0.0003991	0.003	0	0	0.0002106	0.0001977	0.0001824	0.0004734	0.0003557	0.000413	0.001	0.0002562	0.0004028	0.0004125	0.002	0.001		0.0001645	0	0	8.123e-05	0	0	0	0	0	0	0	0	0	0	0.0003964	0.0001605	0
0.0006941	0.0004972	0.0002479	0.0003454	0.0005091	0.0002177	0.0006354	8.147e-05	0	0.0004899	0.0002911	0.000546	0.000717	0.001	0.0004891	0.0002143	0.0006842	0.004	0	7.535e-05	0.0002106	9.884e-05	9.12e-05	0.0003787	0.0002371	0.00059	0.0008259	0.0003843	0.0004604	0.0007072	0.001	0.001		0.0001645	0	0	8.123e-05	0	0	0	0	0	0	0	0	0	0	7.927e-05	0.0001605	0
0.001	0.000221	0.0003471	0.000148	0.0007354	0.0004354	0.000817	0.0005703	0.0002783	0.0003675	8.316e-05	0.0003185	0.0007568	0.001	0.0003804	0.0004821	0.0008552	0.004	0	0	0	0.0004942	9.12e-05	9.467e-05	5.928e-05	0.000767	0.001	0.0003843	0.0003453	0.001	0.002	0.001		8.227e-05	0	0	8.123e-05	0	9.789e-05	0	0	8.964e-05	0	0	0	0	0	0.0002378	0.0002408	9.56e-05
0.0007475	0.000221	9.916e-05	0.0002961	0.0009617	0.0003047	0.0003177	0.0004888	9.277e-05	0.0003675	0.0001663	0.0002275	0.0009161	0.002	0.0003261	0.0002678	0.0007982	0.004	0	0	0.0002106	0.0001977	0.000456	0.0001893	0.0001778	0.00059	0.002	0.0003203	0.0005179	0.002	0.002	0.001		0.0003291	0	0	8.123e-05	0	9.789e-05	0	0	0.0001793	0	0	0	0	0	0.0004756	0.0004816	0
0.0006941	5.524e-05	0.0002975	0.0002961	0.001	0.0002612	0.0003177	0.0004074	0.0002783	0.0004491	0.0001247	0.000273	0.0003983	0.001	0.000163	0.0001607	0.0004561	0.005	0	0	0.0001053	9.884e-05	0.0002736	0.0003787	0.0001778	0.000826	0.0008259	0.0005765	0.000633	0.0005304	0.001	0.002		0.0001645	0	0	8.123e-05	0	0	0	0	8.964e-05	0	0	0	0	0	0.0003964	0.0004013	0
0.0009611	0.0002762	0.0002479	0.0003947	0.000792	0.0003918	0.0003631	8.147e-05	9.277e-05	0.0002858	0.0001663	0.0005005	0.000239	0.001	0.0003804	0.0002143	0.0005131	0.004	0	0	0.0003685	0.0001977	0.0003648	0.0004734	0.0002371	0.000826	0.001	0.0001922	0.0005179	0.000884	0.001	0.001		0.0004114	0	0	0.0001625	0	0	0	0	0.0001793	0	0	0	0	0	0.0001585	0.0001605	0
0.0005339	0.000221	0.0001487	0.0004934	0.0008486	0.0003483	0.0004085	0.0007333	9.277e-05	0.0003675	0.0001247	0.000455	0.0008365	0.001	0.0002717	0.0002678	0.001	0.005	0	0	0.0002106	0.0001977	0.0001824	0.000284	0.0002964	0.000944	0.001	0.0002562	0.0005755	0.001	0.001	0.0007577		0.0001645	0	0	8.123e-05	0	0	0	0	0.0002689	0	0	0	0	0	0.0005549	0.0002408	0
0.001	0.0003867	0.0002975	0.000148	0.001	0.0004789	0.0005901	0.0003259	0.0001855	0.000245	0.0002079	0.0006824	0.0003585	0.001	0.0002717	0.0003214	0.0009692	0.004	0	0	0.0002632	0.0005931	0	0.000284	0.0004742	0.000708	0.001	0.0007046	0.0002302	0.001	0.002	0.0009326		8.227e-05	0	0	8.123e-05	0	0	0	0	8.964e-05	0	0	0	0	0	0.0003171	0.0004013	0
0.0008009	0.0003867	0.0001983	0.0001974	0.001	0.000566	0.0002269	0.0006518	0.0001855	0.0005308	4.158e-05	0.0004095	0.0005975	0.002	0.0004891	0.0003214	0.0009692	0.004	0	0	0.0001579	0	9.12e-05	9.467e-05	5.928e-05	0.000767	0.002	0.0003843	0.0005755	0.0009429	0.002	0.001		8.227e-05	0	0	0.0002437	0	0	0	0	0.0003586	0	0	0	0	0	0.0002378	0.0003211	0
0.0005873	0.0003314	0.0002975	0.0005428	0.001	0.0003918	0.0006354	0.0009777	0.0001855	0.0004899	0.0001663	0.0003185	0.0004381	0.001	0.0002717	0.0002678	0.0002851	0.005	0	0	0.0001053	0.0003954	9.12e-05	0.000568	0.0003557	0.000236	0.001	0.0003203	0.0004028	0.001	0.002	0.001		8.227e-05	0	0	0.0004061	0	0	0	0	8.964e-05	0	0	0	0	0	0.0003964	0.0003211	9.56e-05
0.0006941	0.0001657	0.000595	0.0005428	0.0009051	0.000566	0.0005447	0.0005703	9.277e-05	0.0002858	0.0001663	0.000182	0.0006373	0.002	0.0002717	5.357e-05	0.0004561	0.004	0	0	0.0002632	9.884e-05	0.0002736	0.000568	5.928e-05	0.000885	0.001	0.0007046	0.0007481	0.000884	0.001	0.001		8.227e-05	0	0	0.0002437	0	9.789e-05	0	0	0	0	0	0	0	0	0.0002378	0.0004013	0
0.0004271	0.0001657	0.0001487	0.0003454	0.0009617	0.0005224	0.0004539	0.0005703	0	0.0006124	0.0001663	0.0007279	0.0003186	0.001	0.0005434	0.0002143	0.001	0.005	0	0	0.0003159	9.884e-05	0.0003648	0.0006627	0.0002371	0.000649	0.0008849	0.0001922	0.0007481	0.0009429	0.002	0.002		0.0002468	0	0	0.0001625	0	0	0	0	8.964e-05	0	0	0	0	0	0.0001585	0.0006421	0
0.0006941	0.000221	0.0001983	0.0005428	0.001	0.0001741	0.0004993	0.0008147	0.0001855	0.000939	0.0001247	0.0003185	0.0005178	0.001	0.0004348	0.0002143	0.0008552	0.005	0	0	0.0002632	0.0001977	9.12e-05	0.000568	0.0001778	0.000767	0.001	0.0003203	0.0004604	0.001	0.002	0.002		0.0002468	0	0	0.0002437	0	0	0	0	0	0	0	0	0	0	0.0004756	0.0002408	0
0.001	0.0003867	0.0004462	0.0003454	0.0009617	0.0005224	0.0006354	0.0004888	0	0.0003266	0.0001247	0.0005914	0.0005178	0.001	0.0006521	0.0004285	0.0009122	0.005	0	0	0.0002632	0.0001977	9.12e-05	0.0003787	0.0004742	0.000708	0.002	0.0005765	0.0009783	0.0007072	0.002	0.002		0.0002468	0	0	8.123e-05	0	0	0	0	0	0	0	0	0	0	7.927e-05	0.0003211	0
0.0006941	0.0001657	0.0004462	0.0006908	0.001	0.0003918	0.0006808	0.0004074	0	0.0004899	8.316e-05	0.0007279	0.0005576	0.001	0.0003804	0.0002678	0.0009692	0.005	0	0	0.0003685	9.884e-05	0.0002736	0.000568	5.928e-05	0.000767	0.001	0.0003843	0.0008057	0.001	0.001	0.002		8.227e-05	0	0	8.123e-05	0	0	0	0	0.0002689	0	0	0	0	0	0.0002378	0.0004816	0
0.0009611	0.000221	0.0001487	0.0002961	0.002	0.0007836	0.0006354	0.0001629	0.0001855	0.0004899	0.0001247	0.000364	0.0001992	0.002	0.0004348	0.0002678	0.0008552	0.005	0	0	0.0003159	0.0002965	9.12e-05	0.000852	0.0005928	0.000531	0.001	0.0004484	0.0006906	0.001	0.002	0.002		8.227e-05	0	0	8.123e-05	0	0	0	0	0.0002689	0	0	0	0	0	0.0001585	0.0004816	0
0.0008543	0.0001657	0.0002975	0.0004934	0.0009617	0.0003918	0.0005901	0.0002444	9.277e-05	0.0007349	4.158e-05	0.000546	0.0003585	0.002	0.0004891	0.0004821	0.001	0.006	0	0	0.0003159	0.0003954	9.12e-05	0.000284	0.000415	0.000649	0.001	0.0007046	0.0009208	0.000825	0.001	0.001		0.0001645	0	0	8.123e-05	0	0	0	0	0	0	0	0	0	0	7.927e-05	0.0002408	0
0.0008543	5.524e-05	9.916e-05	0.0007402	0.001	0.0007401	0.0007262	0.0007333	9.277e-05	0.0005716	8.316e-05	0.0006824	0.000478	0.001	0.0007065	0.0003214	0.001	0.006	0	0	0.0004212	0.0005931	0.0003648	0.000568	0.0002964	0.000531	0.001	0.0007686	0.001	0.0004125	0.002	0.001		0.0002468	0	0	0.0001625	0	0	0	0	8.964e-05	0	0	0	0	0	7.927e-05	0.0001605	0
0.001	0.000221	0.0001983	0.0005428	0.002	0.0007401	0.0004539	0.001	9.277e-05	0.0006124	4.158e-05	0.000546	0.0001593	0.001	0.0009782	0.0008571	0.001	0.006	0	0	0.0003685	0.0003954	0.0002736	0.0004734	0.000415	0.000472	0.002	0.0005765	0.000633	0.001	0.001	0.0009908		0.0002468	0	0	0.0001625	0	0	0	0	0.0001793	0	0	0	0	0	0	0.0005618	0
0.027	0.002	0.001	0.003	0.028	0.011	0.017	0.012	0.0001855	0.019	0.0002079	0.012	0.002	0.026	0.026	0.01	0.012	0.058	0	0	0.002	0.012	0.0005472	0.01	0.013	0.003	0.01	0.006	0.015	0.014	0.016	0.011		0.000905	0	0	0.0005686	0	0	0	0	0.0004482	0	0	0	0	0	0.0002378	0.003	0
[truncated: 136 more columns]

## Sheet: Figure ED 2 f
Figure ED 2 f
Replicate 1
WT_01 cell_1	WT_01 cell_2	WT_01 cell_3	WT_01 cell_4	WT_01 cell_5	WT_01 cell_6	WT_02 cell_1	WT_02 cell_2	WT_02 cell_3	WT_02 cell_4	WT_02 cell_5	WT_02 cell_6	WT_02 cell_7	WT_02 cell_8	WT_02 cell_9	WT_02 cell_10	WT_03 cell_1	WT_03 cell_2	WT_03 cell_3	WT_03 cell_4	WT_03 cell_5	WT_03 cell_6	WT_03 cell_7	WT_03 cell_8	WT_03 cell_9	WT_04 cell_1	WT_04 cell_2	WT_04 cell_3	WT_04 cell_4	WT_04 cell_5	WT_04 cell_6	WT_04 cell_7	WT_04 cell_8	WT_05 cell_1	WT_05 cell_2	WT_05 cell_3	WT_05 cell_4	WT_05 cell_5	WT_05 cell_6	WT_05 cell_7	WT_05 cell_8	WT_05 cell_9	WT_05 cell_10	WT_06 cell_1	WT_06 cell_2	WT_06 cell_3	WT_06 cell_4	WT_06 cell_5	WT_06 cell_6	WT_06 cell_7
0	0	0	0	0	0	0	0	0	0	0	0	0	0	0	0	0	0	0	0	0	0	0	0	0	0	0	0	0	0	0	0	0	0	0	0	0	0	0	0	0	0	0	0	0	0	0	0	0	0
0	0	0	0	0	0	0	0	0	0	0	0	0	0	0	0	0	0	0	0	0	0	0	0	0	0	0	0	0	0	0	0	0	0	0	0	0	0	0	0	0	0	0	0	0	0	0	0	0	0
0	0	0	0	0	0	0	0	0	0	0	0	0	0	0	0	0	0	0	0	0	0	0	0	0	0	0	0	0	0	0	0	0	0	0	0	0	0	0	0	0	0	0	0	0	0	0	0	0	0
0	0	0	0	0	0	0	0	0	0	0	0	0	0	0	0	0	0	0	0	0	0	0	0	0	0	0	0	0	0	0	0	0	0	0	0	0	0	0	0	0	0	0	0	0	0	0	0	0	0
0	0	0	0	0	0	0	0	0	0	0	0	0	0	0	0	0	0	0	0	0	0	0	0	0	0	0	0	0	0	0	0	0	0	0	0	0	0	0	0	0	0	0	0	0	0	0	0	0	0
0	0	0	0	0	0	0	0	0	0	0	0	0	0	0	0	0	0	0	0	0	0	0	0	0	0	0	0	0	0	0	0	0	0	0	0	0	0	0	0	0	0	0	0	0	0	0	0	0	0
0	0	0	0	0	0	0	0	0	0	0	0	0	0	0	0	0	0	0	0	0	0	0	0	0	0	0	0	0	0	0	0	0	0	0	0	0	0	0	0	0	0	0	0	0	0	0	0	0	0
0	0	0	0	0	0	0	0	0	0	0	0	0	0	0	0	0	0	0	0	0	0	0	0	0	0	0	0	0	0	0	0	0	0	0	0	0	0	0	0	0	0	0	0	0	0	0	0	0	0
0	0	0	0	0	0.0001752	0	0	0	0	0	0	0	0	0	0	0	0	0	0	0	0	0	0	0	0	0	0	0	0	0	0	0	0	0	0	0	0	0	0	0	0	0	0	0	0	0	0	0	0
0	0	0	0	0	0.0001752	0	0	0	0	0	0	0	0	0	0	0	0	0	0	0	0	0	0	0	0	0	0	0	0	0	0	0	0	0	0	0	0	0	0	0	0	0	0	0	0	0	0	0	0
0	0	0	0	0	0.0002628	0	0	0	0	0	0	0	0	0	0	0	0	0	0	0	0	0	0	0	0	0	0	0	0	0	0	0	0	0	0	0	0	0	0	0	0	0	0	0	0	0	0	0	0
0	0	0	0	6.736e-05	0.0007008	0	0	0	0	0	0	0	0	0	0	0	0	0	0	0	0	0.0001329	0	0	0	0	0	0	0	0	0	0	0	0	0	0	0	0	0	0	0	0	0	0	0	0	0	0	0
0	0	0	0	6.736e-05	0.001	0	0	0	0	0	0	0	0	0	0	0	0	0	0	0	0	0	0	0	0	0	0	0	0	0	0	0	0	0	0	0	0	0	0	0	0	0	0	0	0	0	0	0	0
0	0	0	0	6.736e-05	0.002	0	0	0	0	0	0	0	0	0	0	0	0	0	0	0	0	0	0	0	0	0	0	0	0	0	0	0	0	0	0	0	0	0	0	0	0	0	0	0	0	0	0	0	0
0	0	0.0001154	0	0.0004042	0.003	0	0	0	0	0	0	0	0	0	0	0	0	8.598e-05	0.0001862	0	0	0	0	0	0	0	0	0	0	0	0	0	0	0	0	0	0	0	0	0	0	0	0	0	0	0	0	0	0
0.0001095	0	0	0	0.0002021	0.003	0	0	0	0	0	0	0	0	0	0	0	0	0	0	0	0	0.0001329	0	0	0.0002066	0	0	0	0	0	0	0	0	0	0	0	0	0	0	0	0	0	0	0	0	0	0	0	0
0	0	0.0001154	0.0001121	0.000741	0.006	0	0	0	0	0	0	0	0	0	0	0	0	0	0.0005585	0	9.861e-05	0.0001329	0	0	0.0001033	0	0	0	0	0	0	0	0	0	0	0	0	0	0	0	0	0	0	0	0	0	0	0	0
0.0001095	0	0.0001154	0	0.0008084	0.005	0	0	0	0	0	0	0	0	0	0	0	0	0.000172	0.0003723	0	0	0.0002659	0	0	0.0002066	0	0	0	0	0	0	0	0	0	0	0	0	0	0	0	0	0	0	0	0	0	0	0	0
0.0001095	0	0.0002309	0.0003362	0.0006736	0.008	0	0	0	0	8.586e-05	0	0	0	0	0	0	0	0	0.0004654	0	0	0.001	0.0002415	0	0.0002066	0	0	0	0	0	0	0	0	0	0	0	0	0	0	0	0	0	0	0	0	0	0	0	0
0	0.0002155	0.0004618	0.0001121	0.0006063	0.008	0	0	0	0	8.586e-05	0	0	0	0	0	0	0	0.0003439	0.0009308	0	9.861e-05	0.0006646	0	0	0.0003099	0	0	0.0001395	0	0	0.0001333	0	0	0	0	0	0	0	0	0	0	0	0	0	0	0	0	0	0
0.0001095	0.0002155	0.0008081	0.0004482	0.001	0.008	0	0	0	0	0.0002576	0	0	0	0	0	0	0	0.000172	0.001	0	0	0.001	0.0003623	0	0.0006197	0	0	0	0	0	0	0	0	0	9.937e-05	0	0	0	0	0	0	0	0	0	0	0	0	0	0
0.0002191	0.0001077	0.0008081	0.0003362	0.0009431	0.01	0	0	0	0	0.0003434	0	0	0	0	0.0004234	0	0	0.0003439	0.002	0	0	0.002	0.0004831	0	0.001	0	0	0.0001395	0	0	0.0001333	0	0	0	0	0	0	0	0	0	0	0	0	0	0.000139	0	0	0	0
0.0004382	0.0006464	0.001	0.0005603	0.002	0.009	0	0	0	0.0003237	0.0005152	0	0	0	0	0.0001058	8.616e-05	0	0.0009458	0.003	0	0	0.003	0.0004831	0.0001116	0.0006197	0	0	0.0002791	0	0	0.0001333	0	9.496e-05	0	0	0	0.0002509	0	0	0	0	0	0	0	0	0	0.0001319	0	0
0.0002191	0.0009696	0.0005772	0.0003362	0.001	0.012	0	0	0	0	0.0004293	0	0	0	0	0.0001058	0	0	0.002	0.003	0	0.0001972	0.003	0.0007246	5.58e-05	0.0006197	0	0	0.0006977	0	0	0.0005332	0	9.496e-05	0	0	0	0.0002509	0	0	0	0	0	0	0	0.000139	0	0	0.0001167	0
0.0006572	0.0009696	0.0009236	0.001	0.001	0.014	0	0	0	0	0.001	0	0	0	0	0.0003175	0.0002585	0	0.001	0.004	0	9.861e-05	0.004	0.001	5.58e-05	0.0005164	0	0	0.0008373	0	0.0001315	0.0002666	0.0001061	0.0001899	0	0.0001987	0	0	0.0001077	0	0	0	0	0	0	0	0	0	0	0.000138
0.0007668	0.0002155	0.0008081	0.0004482	0.001	0.016	0	0	0	0.0001079	0.001	0	0	0	0	0.0002117	0.000517	0	0.003	0.005	0	9.861e-05	0.003	0.002	0.0001674	0.001	0	0.0001038	0.0001395	0	0.0001315	0.001	0	9.496e-05	0	9.937e-05	0	0.0001254	0	0	0	0	0	0	0	0	0	0.0001319	0.0002335	0
0.001	0.0005387	0.001	0.001	0.002	0.017	0	0	7.941e-05	0	0.001	0	0	0	0	0.001	0.0006893	0	0.003	0.005	0	9.861e-05	0.005	0.003	0.0002232	0.0008263	0	0.0001038	0	0	0.000263	0.0007998	0.0001061	0.0003798	0	0.0003975	0	0.0001254	0	0	0	0	0	0	0	0	0	0.0001319	0.0003502	0.0002759
0.0008763	0.002	0.002	0.002	0.002	0.018	0	0	0	0.0001079	0.001	0	0	0	0	0.0006351	0.002	0.0001011	0.005	0.006	0	0.0001972	0.006	0.004	0.0003906	0.0005164	0	0.0001038	0.001	0	0.0001315	0.002	0	0.0001899	0	0.0002981	0	0.0001254	0.0003231	0	0	0	0	0	0	0.000139	0	0	0.0002335	0.0002759
0.002	0.002	0.002	0.001	0.002	0.018	0	0	0	0	0.002	0	0	0	0	0.002	0.002	0.0003032	0.006	0.008	0	9.861e-05	0.006	0.002	0.0003348	0.001	0	0.0001038	0.002	0	0	0.002	0.0003183	0.0001899	0	0.0001987	0	0	0	0	0	0	8.538e-05	0	0.000116	0	0	0.0005276	0.0003502	0.000138
0.003	0.001	0.002	0.001	0.002	0.019	0	7.423e-05	0	0.0003237	0.002	0	0	0	0	0.002	0.002	0	0.007	0.009	0	9.861e-05	0.004	0.004	0.0006138	0.001	0.0002182	0.00083	0.001	0	0.0003945	0.002	0.0002122	9.496e-05	0	0.0006956	0	0	0.0006461	0	0	0	0	0.000124	0	0.000139	0	0.0005276	0.0003502	0.0005519
0.002	0.002	0.003	0.002	0.002	0.02	0	0	0.0001588	0.0002158	0.003	0	0	0	0.0001163	0.003	0.003	0.0006064	0.007	0.013	8.98e-05	9.861e-05	0.007	0.004	0.0003906	0.002	0	0.000415	0.0005582	0	0	0.002	0.0001061	9.496e-05	0	0.0005962	0	0.0002509	0.0003231	0	0	0	0	0	0.0002319	0.0004171	0	0.0006595	0.0005837	0.0004139
0.003	0.002	0.004	0.002	0.002	0.023	0	7.423e-05	0.0001588	0.0003237	0.003	0	0	0	0	0.005	0.005	0.0004042	0.01	0.012	0	0.000493	0.006	0.004	0.000558	0.001	0.0001091	0.001	0.0008373	0.0002908	0	0.002	0.0008489	0.0003798	0	0.0005962	0	0.0002509	0.0005384	0	0	0	0.0002561	0	0.000116	0.000278	0	0.0007913	0.001	0.0006898
0.002	0.002	0.004	0.002	0.003	0.023	7.569e-05	0	0.0001588	0.0004315	0.004	0	0	0	0.0002325	0.004	0.006	0.0005053	0.01	0.016	0	0.0003944	0.007	0.004	0.001	0.002	0.0002182	0.001	0.001	0.0004362	0.0006575	0.003	0.0005306	0.0006647	0	0.0006956	0	0	0.0008615	0	0	0	8.538e-05	0.000124	0.0002319	0.000139	0	0.0003957	0.0007004	0.0006898
0.004	0.003	0.005	0.003	0.003	0.023	7.569e-05	7.423e-05	7.941e-05	0.0001079	0.005	0	0	0.0001124	0.0002325	0.004	0.007	0.0004042	0.014	0.019	0.0001796	0.0002958	0.008	0.005	0.001	0.002	0	0.0006225	0.001	0.0004362	0.001	0.002	0.001	0.0003798	0	0.0008944	0	0.0002509	0.002	0	0	0	0	0.000124	0.0004638	0.000139	0	0.002	0.001	0.0008278
0.004	0.003	0.005	0.003	0.003	0.025	0	0	0	0.0006473	0.004	0	0	0.0002248	0.000465	0.006	0.01	0.0007074	0.013	0.021	0.0001796	0.000493	0.008	0.007	0.001	0.003	0.0002182	0.003	0.002	0.0008725	0.001	0.003	0.002	0.0003798	0.0001077	0.0009937	0	0.0001254	0.002	0	0	0	0.0002561	0.000372	0.0005798	0.0005561	0.0001218	0.001	0.002	0.0002759
0.005	0.004	0.006	0.003	0.004	0.026	0.0002271	0.0005196	7.941e-05	0.0004315	0.004	0	0.0001179	0.0001124	0.0006975	0.007	0.011	0.001	0.015	0.023	8.98e-05	0.0003944	0.007	0.004	0.001	0.003	0.0006546	0.002	0.002	0.0004362	0.001	0.003	0.002	0.0005697	0.0001077	0.001	0	0	0.003	0	0	0	0.0001708	0	0.0003479	0.0008341	0	0.0006595	0.002	0.001
0.006	0.005	0.006	0.003	0.004	0.026	7.569e-05	0.0002969	7.941e-05	0.0002158	0.004	0	0.0001179	0.0007868	0.000465	0.01	0.014	0.001	0.019	0.023	0.0001796	0.0008875	0.01	0.008	0.002	0.002	0.0005455	0.003	0.002	0.0005816	0.000789	0.003	0.005	0.0007597	0	0.002	0	0.0003763	0.005	0	0	0	0.0005977	0.000124	0.0009276	0.0009732	0	0.002	0.002	0.0005519
0.008	0.005	0.007	0.005	0.004	0.025	0.0001514	0.0003712	7.941e-05	0.0008631	0.005	0	0	0.0001124	0.0003488	0.008	0.016	0.001	0.018	0.024	0.0006286	0.0005917	0.012	0.007	0.003	0.001	0.0002182	0.004	0.002	0.0007271	0.000789	0.003	0.005	0.001	0.0003232	0.001	0	0.0001254	0.007	0	0	0	0.0002561	0.000124	0.0008117	0.000278	0	0.001	0.003	0.0009658
0.008	0.007	0.007	0.006	0.006	0.027	0.0001514	0.0001485	0.0003176	0.0005394	0.006	9.588e-05	0.0001179	0.0006744	0.0003488	0.01	0.022	0.003	0.021	0.025	0.0001796	0.0008875	0.011	0.007	0.002	0.003	0.001	0.004	0.002	0.0004362	0.002	0.004	0.008	0.0004748	0.0002155	0.001	0	0.0002509	0.008	0	0	0	0.0004269	0.000124	0.001	0.001	0	0.002	0.003	0.002
0.008	0.007	0.008	0.004	0.005	0.031	0.0006055	0.0004454	0.000397	0.001	0.007	0.0001918	0.0005893	0.0006744	0.0006975	0.012	0.024	0.003	0.024	0.029	0.001	0.0006903	0.013	0.008	0.003	0.003	0.001	0.006	0.002	0.002	0.001	0.004	0.008	0.001	0	0.003	0	0.0003763	0.009	0	0	0	0.001	0.000124	0.0008117	0.001	0	0.003	0.004	0.002
0.008	0.01	0.009	0.005	0.005	0.028	0.0002271	0.0007423	0.0002382	0.002	0.008	0.0003835	0.0004715	0.001	0.001	0.014	0.025	0.003	0.023	0.028	0.0007184	0.0008875	0.015	0.009	0.003	0.003	0.002	0.007	0.002	0.002	0.001	0.005	0.009	0.002	0.001	0.002	0	0.0003763	0.012	0	0	0	0.0005977	0.000248	0.002	0.001	0.0001218	0.003	0.003	0.002
0.01	0.01	0.01	0.005	0.007	0.028	0.0001514	0.0006681	0.0004765	0.001	0.009	0.0001918	0.0007072	0.001	0.0005813	0.015	0.026	0.004	0.025	0.028	0.002	0.0009861	0.019	0.01	0.003	0.005	0.002	0.007	0.003	0.003	0.002	0.006	0.011	0.002	0.0007541	0.003	0.000328	0.0003763	0.013	9.035e-05	0.0002019	0	0.0004269	0.000372	0.003	0.002	0.0002437	0.004	0.004	0.002
0.01	0.011	0.01	0.006	0.007	0.027	0.0005298	0.0004454	0.0003176	0.002	0.01	0.0005753	0.0005893	0.002	0.0003488	0.019	0.025	0.005	0.03	0.028	0.001	0.0009861	0.02	0.012	0.003	0.005	0.002	0.009	0.004	0.002	0.002	0.007	0.012	0.002	0.0007541	0.004	0.0002187	0	0.016	0	0.0002019	0	0.001	0.000248	0.003	0.003	0	0.004	0.005	0.003
0.01	0.014	0.011	0.005	0.008	0.029	0.0004541	0.0008166	0.001	0.002	0.01	0.000767	0.002	0.001	0.0005813	0.019	0.028	0.005	0.027	0.03	0.002	0.0006903	0.02	0.012	0.003	0.004	0.003	0.01	0.003	0.004	0.002	0.005	0.014	0.003	0.0008619	0.004	0.0001093	0.001	0.018	9.035e-05	0	0	0.002	0.000496	0.004	0.003	0	0.005	0.005	0.002
0.012	0.013	0.013	0.01	0.009	0.025	0.0006812	0.001	0.0008735	0.002	0.013	0.001	0.002	0.002	0.001	0.018	0.029	0.006	0.025	0.032	0.003	0.001	0.022	0.014	0.003	0.005	0.004	0.012	0.003	0.003	0.002	0.007	0.018	0.003	0.002	0.006	0.000328	0.0001254	0.021	9.035e-05	0.0002019	0	0.003	0.000744	0.003	0.003	0.0002437	0.005	0.005	0.003
0.01	0.013	0.013	0.007	0.009	0.028	0.001	0.000965	0.0009529	0.004	0.015	0.002	0.003	0.002	0.0008138	0.022	0.029	0.006	0.026	0.03	0.004	0.002	0.022	0.012	0.004	0.007	0.003	0.015	0.002	0.006	0.002	0.007	0.018	0.004	0.002	0.007	0.0007653	0.0005018	0.021	0.0001807	0.0003029	0	0.003	0.000744	0.004	0.004	0.0004873	0.005	0.007	0.003
0.012	0.014	0.013	0.009	0.009	0.025	0.001	0.001	0.0009529	0.004	0.016	0.002	0.003	0.002	0.0008138	0.026	0.028	0.008	0.03	0.028	0.004	0.002	0.022	0.014	0.004	0.008	0.006	0.014	0.005	0.003	0.003	0.007	0.02	0.003	0.002	0.006	0.0007653	0.0006272	0.022	0.0002711	0.0004038	0	0.004	0.0009919	0.005	0.007	0.0003655	0.007	0.006	0.004
0.014	0.016	0.016	0.008	0.011	0.025	0.001	0.001	0.0007147	0.004	0.015	0.004	0.005	0.003	0.001	0.028	0.028	0.008	0.029	0.031	0.004	0.0009861	0.024	0.015	0.004	0.008	0.004	0.015	0.006	0.006	0.002	0.008	0.02	0.004	0.003	0.009	0.001	0.001	0.021	0.0007228	0.0004038	0	0.004	0.0008679	0.006	0.007	0.0003655	0.01	0.006	0.003
0.017	0.015	0.018	0.01	0.012	0.024	0.002	0.002	0.001	0.005	0.019	0.004	0.006	0.004	0.001	0.025	0.027	0.01	0.028	0.03	0.004	0.003	0.024	0.016	0.004	0.008	0.007	0.02	0.006	0.005	0.003	0.009	0.022	0.005	0.003	0.009	0.002	0.002	0.022	9.035e-05	0.0009086	0	0.004	0.002	0.007	0.008	0.001	0.009	0.004	0.005
0.015	0.02	0.021	0.012	0.011	0.024	0.001	0.002	0.002	0.007	0.019	0.005	0.004	0.003	0.002	0.027	0.029	0.009	0.024	0.03	0.005	0.003	0.02	0.018	0.004	0.01	0.01	0.019	0.009	0.007	0.004	0.009	0.022	0.004	0.004	0.008	0.003	0.001	0.021	0.0002711	0.0008077	0.0001943	0.006	0.002	0.008	0.009	0.0006092	0.012	0.007	0.002
0.016	0.017	0.023	0.013	0.012	0.022	0.002	0.002	0.002	0.006	0.022	0.004	0.007	0.003	0.002	0.032	0.028	0.011	0.025	0.029	0.006	0.003	0.022	0.017	0.005	0.008	0.009	0.021	0.008	0.008	0.004	0.009	0.025	0.006	0.004	0.011	0.003	0.002	0.023	0.0007228	0.002	0.0001943	0.006	0.002	0.01	0.007	0.0004873	0.011	0.007	0.003
0.017	0.02	0.021	0.012	0.011	0.019	0.002	0.003	0.002	0.008	0.022	0.006	0.01	0.004	0.002	0.027	0.03	0.013	0.025	0.025	0.007	0.005	0.023	0.017	0.004	0.013	0.01	0.021	0.008	0.008	0.005	0.012	0.024	0.006	0.005	0.011	0.004	0.002	0.023	0.0008132	0.002	0.0005828	0.007	0.002	0.011	0.01	0.0008528	0.013	0.01	0.005
0.019	0.023	0.024	0.013	0.012	0.018	0.002	0.003	0.002	0.009	0.021	0.007	0.008	0.006	0.003	0.027	0.026	0.015	0.024	0.025	0.007	0.005	0.024	0.016	0.005	0.014	0.011	0.025	0.009	0.006	0.004	0.011	0.028	0.007	0.005	0.015	0.004	0.002	0.024	0.0009939	0.002	0.0003885	0.009	0.003	0.009	0.012	0.001	0.013	0.01	0.003
0.02	0.023	0.023	0.014	0.013	0.018	0.003	0.003	0.002	0.01	0.025	0.007	0.007	0.005	0.003	0.027	0.027	0.015	0.022	0.026	0.009	0.004	0.024	0.019	0.004	0.013	0.013	0.021	0.009	0.008	0.004	0.013	0.025	0.009	0.008	0.012	0.005	0.002	0.022	0.0009035	0.003	0.0005828	0.009	0.003	0.01	0.012	0.001	0.013	0.01	0.003
0.017	0.022	0.025	0.016	0.013	0.018	0.003	0.004	0.003	0.01	0.026	0.01	0.009	0.005	0.004	0.028	0.026	0.017	0.018	0.021	0.011	0.007	0.025	0.02	0.006	0.014	0.015	0.025	0.01	0.008	0.004	0.013	0.027	0.007	0.007	0.016	0.005	0.003	0.024	0.0009939	0.004	0.0002914	0.011	0.004	0.01	0.013	0.002	0.015	0.011	0.003
0.019	0.023	0.024	0.014	0.016	0.017	0.004	0.004	0.002	0.01	0.025	0.008	0.01	0.005	0.005	0.025	0.023	0.018	0.02	0.025	0.012	0.007	0.025	0.021	0.005	0.015	0.014	0.024	0.011	0.01	0.005	0.014	0.026	0.011	0.008	0.017	0.006	0.003	0.022	0.0008132	0.004	0.0007771	0.012	0.004	0.011	0.013	0.002	0.014	0.012	0.005
0.02	0.021	0.024	0.014	0.016	0.015	0.003	0.004	0.003	0.011	0.027	0.011	0.01	0.006	0.004	0.027	0.023	0.02	0.02	0.023	0.011	0.007	0.023	0.017	0.006	0.013	0.015	0.029	0.013	0.012	0.006	0.016	0.027	0.011	0.009	0.016	0.007	0.004	0.02	0.002	0.005	0.0007771	0.012	0.004	0.011	0.012	0.003	0.014	0.013	0.007
0.023	0.026	0.024	0.016	0.017	0.013	0.004	0.005	0.003	0.012	0.025	0.009	0.012	0.007	0.006	0.03	0.024	0.021	0.016	0.019	0.011	0.007	0.023	0.019	0.006	0.015	0.017	0.027	0.012	0.011	0.005	0.019	0.027	0.011	0.01	0.018	0.008	0.004	0.024	0.002	0.005	0.0008742	0.018	0.005	0.01	0.014	0.002	0.019	0.014	0.008
0.021	0.022	0.027	0.017	0.018	0.012	0.004	0.004	0.003	0.013	0.022	0.011	0.012	0.008	0.007	0.025	0.022	0.021	0.019	0.02	0.014	0.006	0.02	0.02	0.005	0.014	0.017	0.027	0.015	0.012	0.005	0.022	0.028	0.013	0.01	0.017	0.009	0.006	0.021	0.002	0.006	0.001	0.016	0.008	0.011	0.013	0.003	0.016	0.015	0.006
0.022	0.024	0.026	0.015	0.019	0.011	0.004	0.005	0.004	0.015	0.024	0.013	0.013	0.007	0.008	0.025	0.02	0.02	0.014	0.017	0.014	0.01	0.019	0.019	0.007	0.018	0.017	0.023	0.014	0.011	0.006	0.02	0.026	0.013	0.011	0.021	0.011	0.006	0.02	0.002	0.007	0.002	0.014	0.007	0.012	0.014	0.003	0.022	0.016	0.007
0.025	0.027	0.027	0.014	0.021	0.012	0.006	0.006	0.005	0.012	0.022	0.012	0.015	0.012	0.008	0.025	0.016	0.023	0.014	0.017	0.015	0.009	0.021	0.018	0.005	0.017	0.02	0.027	0.016	0.011	0.006	0.02	0.025	0.016	0.012	0.018	0.008	0.005	0.021	0.002	0.008	0.003	0.019	0.008	0.013	0.013	0.004	0.023	0.015	0.007
0.023	0.023	0.023	0.018	0.02	0.011	0.005	0.007	0.005	0.015	0.024	0.014	0.016	0.008	0.01	0.024	0.019	0.023	0.016	0.016	0.016	0.009	0.019	0.02	0.007	0.019	0.018	0.026	0.019	0.016	0.006	0.019	0.025	0.013	0.011	0.017	0.011	0.008	0.02	0.004	0.008	0.003	0.018	0.008	0.013	0.017	0.004	0.024	0.019	0.008
0.019	0.024	0.021	0.017	0.021	0.01	0.005	0.008	0.007	0.014	0.022	0.014	0.012	0.012	0.012	0.022	0.018	0.021	0.012	0.015	0.016	0.01	0.02	0.02	0.007	0.02	0.02	0.025	0.016	0.01	0.009	0.023	0.027	0.015	0.012	0.016	0.011	0.011	0.018	0.003	0.011	0.004	0.019	0.008	0.016	0.017	0.004	0.022	0.02	0.01
0.022	0.022	0.024	0.016	0.023	0.008	0.007	0.008	0.006	0.017	0.023	0.014	0.012	0.01	0.01	0.02	0.014	0.021	0.012	0.013	0.016	0.011	0.017	0.022	0.007	0.018	0.019	0.022	0.02	0.013	0.008	0.019	0.021	0.018	0.013	0.017	0.013	0.009	0.019	0.004	0.012	0.003	0.019	0.01	0.014	0.017	0.005	0.022	0.02	0.01
0.02	0.027	0.023	0.018	0.025	0.008	0.006	0.008	0.007	0.015	0.023	0.013	0.016	0.012	0.012	0.018	0.017	0.019	0.013	0.013	0.018	0.011	0.011	0.021	0.009	0.019	0.016	0.024	0.02	0.013	0.009	0.023	0.025	0.019	0.014	0.02	0.016	0.01	0.018	0.005	0.013	0.003	0.022	0.008	0.016	0.02	0.005	0.023	0.022	0.009
0.019	0.023	0.021	0.017	0.025	0.007	0.008	0.008	0.007	0.017	0.022	0.016	0.016	0.014	0.013	0.017	0.016	0.022	0.013	0.013	0.017	0.011	0.016	0.022	0.008	0.023	0.02	0.024	0.02	0.014	0.009	0.022	0.024	0.019	0.015	0.016	0.016	0.01	0.018	0.005	0.012	0.005	0.021	0.011	0.014	0.016	0.005	0.023	0.021	0.011
0.02	0.023	0.018	0.015	0.024	0.007	0.008	0.008	0.009	0.018	0.017	0.018	0.013	0.013	0.015	0.016	0.012	0.021	0.009	0.01	0.019	0.012	0.014	0.022	0.009	0.021	0.018	0.02	0.02	0.013	0.01	0.022	0.024	0.018	0.012	0.016	0.016	0.012	0.019	0.007	0.013	0.006	0.022	0.014	0.015	0.017	0.006	0.026	0.023	0.011
0.019	0.021	0.019	0.016	0.024	0.007	0.008	0.01	0.011	0.019	0.021	0.016	0.016	0.014	0.012	0.016	0.013	0.022	0.009	0.01	0.016	0.011	0.014	0.02	0.009	0.024	0.022	0.02	0.022	0.015	0.01	0.024	0.022	0.02	0.014	0.02	0.017	0.012	0.016	0.008	0.013	0.007	0.019	0.013	0.015	0.018	0.006	0.025	0.02	0.012
0.02	0.023	0.017	0.017	0.021	0.005	0.009	0.011	0.013	0.018	0.021	0.016	0.016	0.014	0.018	0.013	0.013	0.022	0.01	0.007	0.02	0.015	0.014	0.018	0.01	0.02	0.018	0.02	0.019	0.015	0.015	0.023	0.019	0.023	0.016	0.017	0.014	0.013	0.018	0.009	0.014	0.006	0.025	0.012	0.017	0.018	0.008	0.021	0.027	0.014
0.018	0.021	0.017	0.014	0.022	0.006	0.008	0.011	0.012	0.02	0.018	0.015	0.015	0.018	0.018	0.013	0.01	0.02	0.009	0.008	0.02	0.015	0.01	0.02	0.01	0.022	0.023	0.018	0.023	0.014	0.012	0.025	0.018	0.022	0.016	0.021	0.021	0.018	0.015	0.008	0.017	0.006	0.022	0.013	0.017	0.018	0.007	0.024	0.026	0.014
0.016	0.018	0.021	0.019	0.023	0.005	0.01	0.01	0.009	0.02	0.017	0.02	0.019	0.016	0.016	0.013	0.01	0.02	0.007	0.009	0.02	0.016	0.014	0.02	0.012	0.022	0.022	0.015	0.024	0.014	0.013	0.023	0.017	0.021	0.017	0.016	0.019	0.015	0.015	0.01	0.014	0.008	0.025	0.015	0.018	0.019	0.008	0.022	0.025	0.018
0.017	0.019	0.016	0.015	0.022	0.004	0.01	0.011	0.014	0.022	0.015	0.018	0.018	0.017	0.016	0.012	0.009	0.022	0.008	0.007	0.018	0.013	0.01	0.019	0.01	0.02	0.023	0.017	0.022	0.014	0.014	0.022	0.019	0.023	0.018	0.017	0.02	0.015	0.014	0.011	0.015	0.009	0.022	0.015	0.015	0.018	0.007	0.019	0.026	0.015
0.018	0.017	0.017	0.019	0.022	0.004	0.01	0.012	0.012	0.024	0.016	0.016	0.017	0.016	0.018	0.012	0.009	0.02	0.006	0.006	0.022	0.018	0.009	0.02	0.012	0.022	0.021	0.017	0.024	0.015	0.015	0.022	0.018	0.025	0.018	0.018	0.019	0.019	0.012	0.012	0.015	0.01	0.023	0.018	0.018	0.018	0.007	0.023	0.029	0.015
0.017	0.018	0.014	0.019	0.02	0.004	0.014	0.012	0.014	0.02	0.014	0.017	0.019	0.017	0.02	0.01	0.008	0.019	0.007	0.007	0.02	0.016	0.011	0.017	0.013	0.02	0.022	0.019	0.026	0.01	0.016	0.022	0.017	0.024	0.018	0.019	0.019	0.019	0.014	0.013	0.021	0.01	0.024	0.017	0.018	0.017	0.009	0.024	0.025	0.016
0.014	0.014	0.017	0.017	0.02	0.003	0.012	0.013	0.014	0.021	0.014	0.015	0.017	0.02	0.016	0.009	0.009	0.017	0.006	0.006	0.023	0.016	0.01	0.018	0.013	0.022	0.02	0.017	0.027	0.016	0.015	0.021	0.016	0.022	0.018	0.017	0.019	0.018	0.01	0.012	0.017	0.014	0.022	0.018	0.019	0.018	0.009	0.021	0.026	0.015
0.015	0.015	0.015	0.019	0.02	0.003	0.011	0.015	0.015	0.019	0.017	0.016	0.019	0.02	0.017	0.009	0.007	0.018	0.006	0.006	0.022	0.015	0.01	0.019	0.015	0.021	0.02	0.019	0.02	0.016	0.017	0.024	0.013	0.022	0.02	0.017	0.021	0.018	0.01	0.013	0.021	0.013	0.022	0.018	0.019	0.018	0.009	0.023	0.025	0.017
0.016	0.015	0.013	0.016	0.02	0.003	0.015	0.016	0.014	0.026	0.011	0.02	0.018	0.021	0.019	0.008	0.006	0.017	0.006	0.004	0.019	0.018	0.009	0.02	0.014	0.02	0.019	0.016	0.022	0.016	0.02	0.02	0.013	0.026	0.019	0.018	0.02	0.022	0.009	0.014	0.019	0.013	0.024	0.02	0.017	0.016	0.012	0.021	0.021	0.015
0.015	0.015	0.014	0.017	0.017	0.003	0.013	0.016	0.017	0.023	0.013	0.016	0.019	0.019	0.016	0.008	0.007	0.015	0.006	0.005	0.021	0.017	0.009	0.018	0.014	0.02	0.02	0.012	0.023	0.015	0.017	0.019	0.01	0.024	0.021	0.017	0.021	0.021	0.006	0.015	0.018	0.014	0.023	0.019	0.018	0.02	0.009	0.02	0.024	0.016
0.013	0.013	0.012	0.017	0.017	0.002	0.013	0.015	0.018	0.019	0.012	0.016	0.021	0.02	0.016	0.006	0.007	0.012	0.007	0.004	0.021	0.015	0.009	0.014	0.015	0.021	0.018	0.011	0.019	0.017	0.015	0.019	0.012	0.026	0.022	0.017	0.022	0.019	0.01	0.013	0.019	0.016	0.025	0.019	0.015	0.019	0.009	0.021	0.022	0.015
0.014	0.013	0.014	0.019	0.016	0.002	0.017	0.016	0.016	0.02	0.011	0.016	0.019	0.016	0.017	0.007	0.006	0.015	0.005	0.003	0.02	0.018	0.011	0.015	0.013	0.018	0.016	0.012	0.024	0.013	0.018	0.019	0.01	0.023	0.023	0.017	0.019	0.02	0.009	0.015	0.019	0.015	0.02	0.021	0.017	0.019	0.011	0.018	0.021	0.018
0.012	0.012	0.011	0.016	0.015	0.002	0.016	0.017	0.016	0.018	0.01	0.014	0.023	0.02	0.016	0.006	0.004	0.013	0.004	0.003	0.018	0.016	0.008	0.013	0.016	0.022	0.019	0.012	0.021	0.015	0.016	0.017	0.01	0.02	0.025	0.018	0.021	0.02	0.008	0.014	0.02	0.016	0.022	0.02	0.015	0.016	0.01	0.019	0.021	0.017
0.012	0.01	0.011	0.018	0.014	0.0009636	0.016	0.015	0.018	0.018	0.01	0.015	0.018	0.018	0.017	0.004	0.005	0.014	0.004	0.004	0.02	0.015	0.007	0.013	0.016	0.018	0.019	0.012	0.021	0.013	0.019	0.015	0.01	0.021	0.021	0.016	0.018	0.019	0.008	0.014	0.021	0.016	0.025	0.018	0.018	0.018	0.011	0.017	0.019	0.017
0.011	0.013	0.011	0.017	0.016	0.002	0.016	0.018	0.017	0.021	0.008	0.017	0.017	0.017	0.019	0.004	0.004	0.012	0.004	0.004	0.018	0.021	0.009	0.012	0.017	0.016	0.015	0.009	0.018	0.015	0.018	0.016	0.008	0.02	0.023	0.017	0.018	0.017	0.009	0.017	0.019	0.019	0.02	0.017	0.016	0.018	0.012	0.014	0.018	0.017
0.013	0.01	0.01	0.014	0.014	0.002	0.017	0.016	0.02	0.02	0.009	0.017	0.021	0.016	0.013	0.006	0.003	0.013	0.005	0.003	0.019	0.019	0.006	0.011	0.017	0.017	0.016	0.011	0.021	0.015	0.018	0.015	0.007	0.019	0.022	0.016	0.021	0.016	0.005	0.014	0.018	0.019	0.02	0.021	0.019	0.016	0.012	0.017	0.018	0.014
0.012	0.009	0.008	0.013	0.013	0.001	0.017	0.016	0.018	0.017	0.009	0.017	0.021	0.018	0.014	0.005	0.004	0.011	0.004	0.002	0.017	0.017	0.009	0.012	0.017	0.015	0.018	0.009	0.021	0.014	0.017	0.014	0.007	0.017	0.02	0.015	0.018	0.021	0.006	0.017	0.019	0.019	0.019	0.018	0.016	0.017	0.012	0.018	0.018	0.017
0.011	0.01	0.009	0.015	0.012	0.002	0.018	0.017	0.018	0.017	0.008	0.015	0.017	0.016	0.016	0.004	0.003	0.013	0.004	0.003	0.016	0.018	0.007	0.011	0.017	0.015	0.015	0.009	0.019	0.014	0.022	0.014	0.006	0.019	0.021	0.014	0.018	0.019	0.006	0.016	0.017	0.018	0.018	0.016	0.015	0.016	0.013	0.016	0.017	0.017
0.01	0.009	0.008	0.013	0.012	0.002	0.015	0.015	0.018	0.018	0.006	0.014	0.021	0.017	0.016	0.005	0.004	0.011	0.004	0.002	0.017	0.014	0.005	0.011	0.018	0.014	0.015	0.008	0.021	0.014	0.018	0.012	0.005	0.017	0.017	0.015	0.014	0.019	0.006	0.016	0.017	0.017	0.019	0.019	0.013	0.016	0.011	0.014	0.016	0.017
0.011	0.007	0.008	0.013	0.012	0.001	0.017	0.015	0.02	0.017	0.007	0.016	0.017	0.015	0.015	0.005	0.003	0.009	0.003	0.002	0.017	0.018	0.007	0.008	0.016	0.015	0.015	0.008	0.019	0.015	0.017	0.012	0.005	0.017	0.02	0.013	0.014	0.016	0.004	0.015	0.019	0.018	0.016	0.02	0.016	0.016	0.013	0.015	0.014	0.016
0.009	0.009	0.009	0.013	0.011	0.0009636	0.017	0.018	0.018	0.014	0.004	0.016	0.018	0.016	0.015	0.005	0.004	0.009	0.004	0.002	0.016	0.016	0.005	0.008	0.017	0.013	0.012	0.006	0.014	0.014	0.016	0.011	0.006	0.018	0.02	0.012	0.017	0.019	0.005	0.017	0.019	0.018	0.018	0.018	0.013	0.015	0.015	0.012	0.013	0.016
0.01	0.007	0.007	0.013	0.011	0.002	0.017	0.018	0.02	0.016	0.006	0.012	0.015	0.014	0.014	0.004	0.003	0.007	0.003	0.002	0.015	0.018	0.007	0.01	0.017	0.013	0.012	0.006	0.015	0.016	0.019	0.011	0.005	0.016	0.017	0.013	0.014	0.018	0.004	0.016	0.018	0.018	0.017	0.018	0.014	0.013	0.014	0.013	0.013	0.016
0.009	0.006	0.007	0.011	0.01	0.0007008	0.018	0.019	0.02	0.014	0.005	0.012	0.017	0.015	0.013	0.005	0.003	0.007	0.002	0.002	0.014	0.014	0.005	0.008	0.018	0.011	0.013	0.008	0.015	0.014	0.02	0.009	0.005	0.016	0.016	0.012	0.018	0.017	0.004	0.013	0.019	0.017	0.015	0.017	0.014	0.015	0.014	0.012	0.012	0.018
0.01	0.006	0.005	0.012	0.01	0.002	0.016	0.017	0.019	0.013	0.006	0.011	0.015	0.015	0.012	0.005	0.002	0.006	0.002	0.0007447	0.013	0.019	0.005	0.007	0.017	0.01	0.011	0.007	0.014	0.013	0.022	0.012	0.004	0.014	0.014	0.012	0.014	0.017	0.004	0.015	0.019	0.016	0.013	0.018	0.011	0.015	0.015	0.012	0.011	0.013
0.009	0.006	0.007	0.011	0.008	0.0007008	0.017	0.018	0.02	0.012	0.006	0.013	0.014	0.016	0.012	0.004	0.003	0.007	0.002	0.001	0.015	0.016	0.007	0.007	0.015	0.011	0.009	0.006	0.015	0.013	0.017	0.009	0.003	0.012	0.018	0.011	0.012	0.015	0.003	0.016	0.017	0.017	0.013	0.017	0.012	0.011	0.016	0.011	0.01	0.016
0.008	0.006	0.006	0.011	0.009	0.001	0.017	0.016	0.019	0.012	0.005	0.013	0.011	0.013	0.01	0.004	0.003	0.007	0.002	0.002	0.014	0.017	0.006	0.004	0.017	0.013	0.009	0.007	0.015	0.015	0.016	0.008	0.003	0.014	0.015	0.013	0.013	0.017	0.003	0.015	0.016	0.019	0.011	0.018	0.011	0.012	0.015	0.009	0.009	0.014
0.008	0.005	0.006	0.011	0.008	0.0007008	0.019	0.019	0.019	0.012	0.005	0.013	0.014	0.012	0.012	0.004	0.002	0.006	0.002	0.002	0.013	0.016	0.004	0.005	0.018	0.01	0.009	0.005	0.013	0.012	0.015	0.007	0.002	0.011	0.015	0.014	0.015	0.018	0.003	0.014	0.016	0.017	0.01	0.021	0.012	0.012	0.016	0.01	0.01	0.013
0.008	0.005	0.005	0.009	0.007	0.0007884	0.017	0.016	0.018	0.012	0.005	0.012	0.012	0.012	0.01	0.005	0.003	0.005	0.002	0.002	0.013	0.015	0.004	0.004	0.017	0.008	0.008	0.003	0.013	0.012	0.017	0.006	0.003	0.012	0.014	0.012	0.012	0.016	0.003	0.016	0.015	0.016	0.01	0.018	0.01	0.01	0.014	0.009	0.009	0.013
0.008	0.006	0.005	0.009	0.008	0.0007884	0.016	0.018	0.019	0.012	0.005	0.012	0.013	0.013	0.011	0.004	0.003	0.006	0.003	0.001	0.01	0.015	0.005	0.003	0.016	0.008	0.008	0.004	0.009	0.014	0.016	0.007	0.004	0.01	0.014	0.011	0.01	0.016	0.003	0.015	0.016	0.017	0.008	0.018	0.011	0.011	0.016	0.008	0.01	0.014
0.007	0.005	0.004	0.009	0.008	0.000876	0.018	0.016	0.019	0.011	0.005	0.012	0.012	0.013	0.01	0.004	0.003	0.007	0.003	0.001	0.012	0.014	0.004	0.004	0.015	0.007	0.01	0.004	0.009	0.011	0.015	0.006	0.004	0.009	0.011	0.01	0.013	0.014	0.003	0.014	0.015	0.014	0.009	0.015	0.009	0.009	0.016	0.007	0.009	0.011
0.004	0.005	0.004	0.009	0.006	0.0007884	0.016	0.016	0.016	0.009	0.004	0.01	0.01	0.011	0.011	0.003	0.002	0.005	0.002	0.0004654	0.012	0.013	0.004	0.004	0.018	0.006	0.008	0.004	0.008	0.012	0.013	0.005	0.003	0.011	0.013	0.01	0.009	0.015	0.002	0.015	0.013	0.015	0.008	0.014	0.01	0.01	0.019	0.008	0.008	0.011
0.006	0.005	0.004	0.009	0.006	0.0005256	0.016	0.016	0.019	0.01	0.004	0.01	0.01	0.01	0.012	0.003	0.002	0.004	0.002	0.0008378	0.012	0.014	0.003	0.003	0.016	0.007	0.009	0.002	0.009	0.012	0.015	0.006	0.003	0.009	0.012	0.008	0.011	0.014	0.003	0.015	0.015	0.016	0.008	0.017	0.011	0.01	0.016	0.007	0.007	0.011
0.006	0.004	0.004	0.007	0.005	0.0007884	0.015	0.016	0.016	0.008	0.004	0.011	0.012	0.011	0.011	0.004	0.002	0.005	0.002	0.0006516	0.009	0.014	0.003	0.002	0.015	0.007	0.007	0.004	0.006	0.011	0.013	0.005	0.003	0.009	0.013	0.009	0.012	0.014	0.004	0.014	0.013	0.016	0.006	0.013	0.01	0.011	0.017	0.006	0.006	0.011
0.004	0.004	0.004	0.007	0.005	0.0007008	0.015	0.014	0.015	0.01	0.004	0.008	0.01	0.009	0.01	0.003	0.003	0.005	0.002	0.0007447	0.009	0.012	0.003	0.002	0.014	0.005	0.005	0.004	0.01	0.012	0.013	0.006	0.001	0.007	0.01	0.009	0.01	0.014	0.004	0.014	0.011	0.014	0.007	0.012	0.011	0.007	0.017	0.005	0.009	0.009
0.005	0.003	0.003	0.007	0.004	0.0007884	0.014	0.014	0.016	0.009	0.004	0.01	0.008	0.01	0.011	0.002	0.002	0.004	0.002	9.308e-05	0.008	0.011	0.003	0.002	0.014	0.006	0.006	0.003	0.007	0.012	0.016	0.004	0.003	0.007	0.01	0.009	0.01	0.015	0.004	0.012	0.01	0.015	0.007	0.012	0.008	0.008	0.017	0.006	0.005	0.008
0.005	0.003	0.003	0.007	0.005	0.000876	0.013	0.014	0.016	0.008	0.005	0.01	0.007	0.009	0.01	0.004	0.002	0.005	0.001	0.0004654	0.008	0.011	0.003	0.002	0.013	0.006	0.005	0.002	0.006	0.011	0.014	0.005	0.002	0.007	0.011	0.007	0.009	0.011	0.003	0.014	0.01	0.014	0.006	0.013	0.008	0.007	0.019	0.004	0.005	0.013
0.005	0.002	0.002	0.007	0.004	0.0006132	0.015	0.013	0.015	0.005	0.004	0.007	0.007	0.009	0.008	0.003	0.002	0.004	0.002	0.0004654	0.007	0.01	0.002	0.001	0.012	0.004	0.005	0.003	0.005	0.011	0.015	0.004	0.003	0.006	0.01	0.008	0.009	0.011	0.003	0.013	0.008	0.015	0.005	0.012	0.009	0.007	0.018	0.004	0.005	0.009
0.005	0.002	0.003	0.006	0.004	0.0006132	0.015	0.013	0.015	0.006	0.003	0.007	0.006	0.009	0.009	0.003	0.002	0.004	0.002	0.0002793	0.007	0.011	0.002	0.002	0.011	0.004	0.005	0.002	0.005	0.01	0.014	0.004	0.002	0.005	0.009	0.008	0.01	0.01	0.003	0.013	0.01	0.013	0.005	0.009	0.01	0.009	0.019	0.004	0.005	0.011
0.004	0.004	0.002	0.006	0.003	0.0003504	0.013	0.015	0.016	0.007	0.003	0.009	0.007	0.009	0.01	0.001	0.001	0.003	0.002	9.308e-05	0.006	0.008	0.003	0.002	0.011	0.006	0.007	0.003	0.004	0.009	0.012	0.003	0.002	0.004	0.009	0.006	0.01	0.01	0.002	0.012	0.01	0.015	0.005	0.011	0.008	0.005	0.017	0.004	0.005	0.009
0.004	0.003	0.002	0.006	0.002	0.0005256	0.013	0.012	0.013	0.007	0.003	0.008	0.007	0.009	0.008	0.002	0.002	0.004	0.002	0.0001862	0.006	0.01	0.0009305	0.003	0.011	0.003	0.005	0.002	0.005	0.009	0.013	0.004	0.002	0.006	0.008	0.004	0.009	0.01	0.002	0.013	0.01	0.015	0.004	0.011	0.009	0.007	0.014	0.003	0.004	0.008
0.002	0.003	0.003	0.006	0.004	0.0006132	0.013	0.012	0.012	0.007	0.003	0.007	0.006	0.007	0.007	0.002	0.002	0.004	0.0008598	0.0001862	0.004	0.008	0.002	0.001	0.012	0.003	0.005	0.002	0.003	0.009	0.013	0.003	0.001	0.005	0.008	0.004	0.009	0.009	0.003	0.012	0.008	0.013	0.003	0.011	0.008	0.005	0.018	0.003	0.004	0.008
0.003	0.002	0.002	0.005	0.002	0.000438	0.012	0.012	0.012	0.006	0.004	0.007	0.006	0.008	0.01	0.003	0.002	0.003	0.002	0	0.005	0.008	0.001	0.002	0.011	0.003	0.005	0.002	0.003	0.009	0.008	0.004	0.002	0.006	0.009	0.003	0.009	0.012	0.002	0.01	0.007	0.013	0.004	0.01	0.008	0.007	0.016	0.002	0.003	0.008
0.004	0.002	0.002	0.004	0.002	8.76e-05	0.012	0.01	0.012	0.006	0.002	0.007	0.005	0.007	0.009	0.002	0.001	0.005	0.002	9.308e-05	0.005	0.008	0.0009305	0.0009662	0.011	0.002	0.003	0.002	0.003	0.009	0.013	0.003	0.001	0.005	0.007	0.003	0.009	0.009	0.003	0.013	0.006	0.012	0.003	0.009	0.006	0.005	0.015	0.002	0.003	0.008
0.004	0.002	0.003	0.004	0.003	0.0003504	0.011	0.01	0.01	0.004	0.003	0.007	0.006	0.004	0.006	0.002	0.001	0.003	0.001	9.308e-05	0.005	0.008	0.0009305	0.002	0.01	0.002	0.004	0.002	0.003	0.009	0.012	0.003	0.002	0.004	0.007	0.005	0.005	0.006	0.002	0.011	0.007	0.011	0.002	0.011	0.008	0.005	0.018	0.002	0.002	0.01
0.001	0.002	0.002	0.003	0.002	0.0001752	0.012	0.009	0.011	0.005	0.002	0.006	0.005	0.005	0.006	0.003	0.002	0.003	0.002	9.308e-05	0.004	0.006	0.001	0.002	0.009	0.002	0.005	0.002	0.003	0.009	0.008	0.003	0.001	0.003	0.006	0.003	0.008	0.008	0.003	0.012	0.005	0.01	0.004	0.008	0.008	0.004	0.018	0.003	0.003	0.008
0.002	0.002	0.001	0.004	0.002	8.76e-05	0.01	0.011	0.01	0.004	0.002	0.006	0.005	0.006	0.01	0.001	0.002	0.004	0.002	0	0.004	0.007	0.0007976	0.0009662	0.008	0.003	0.003	0.001	0.001	0.007	0.01	0.002	0.001	0.003	0.006	0.004	0.006	0.008	0.002	0.011	0.008	0.01	0.004	0.007	0.007	0.004	0.017	0.001	0.003	0.008
0.002	0.001	0.001	0.004	0.002	8.76e-05	0.011	0.01	0.01	0.004	0.002	0.006	0.006	0.006	0.008	0.001	0.002	0.003	0.0009458	0	0.004	0.007	0.001	0.003	0.008	0.003	0.004	0.001	0.002	0.009	0.009	0.003	0.002	0.003	0.005	0.004	0.005	0.008	0.003	0.01	0.005	0.01	0.002	0.01	0.005	0.005	0.016	0.001	0.002	0.009
0.002	0.002	0.002	0.004	0.002	8.76e-05	0.009	0.011	0.011	0.004	0.002	0.006	0.004	0.005	0.008	0.003	0.001	0.003	0.002	0	0.003	0.005	0.002	0.002	0.007	0.002	0.003	0.00083	0.002	0.009	0.008	0.003	0.002	0.003	0.006	0.003	0.007	0.007	0.002	0.01	0.005	0.009	0.002	0.007	0.006	0.004	0.015	0.001	0.002	0.006
0.002	0.002	0.0005772	0.003	0.0009431	8.76e-05	0.009	0.008	0.01	0.003	0.001	0.005	0.004	0.005	0.008	0.002	0.001	0.003	0.0008598	0	0.003	0.006	0.0009305	0.0009662	0.008	0.002	0.004	0.002	0.002	0.006	0.008	0.002	0.0008489	0.003	0.006	0.002	0.006	0.006	0.002	0.009	0.005	0.008	0.002	0.008	0.007	0.004	0.015	0.002	0.002	0.006
0.0006572	0.001	0.001	0.003	0.0008757	8.76e-05	0.009	0.009	0.008	0.003	0.002	0.004	0.005	0.005	0.007	0.001	0.001	0.002	0.001	0	0.003	0.005	0.001	0.0009662	0.008	0.002	0.003	0.001	0.001	0.008	0.008	0.002	0.001	0.004	0.004	0.002	0.005	0.006	0.002	0.008	0.005	0.009	0.002	0.008	0.006	0.004	0.013	0.001	0.002	0.006
0.002	0.002	0.001	0.002	0.001	0	0.008	0.009	0.009	0.003	0.002	0.005	0.005	0.005	0.008	0.0007409	0.001	0.003	0.0008598	0	0.002	0.005	0.002	0.0008454	0.006	0.003	0.002	0.002	0.001	0.006	0.007	0.001	0.001	0.004	0.005	0.002	0.004	0.006	0.002	0.009	0.005	0.008	0.002	0.006	0.004	0.002	0.01	0.003	0.002	0.006
0.0004382	0.0003232	0.001	0.003	0.002	8.76e-05	0.007	0.009	0.008	0.003	0.002	0.004	0.005	0.005	0.007	0.001	0.001	0.003	0.002	0	0.002	0.004	0.0007976	0.001	0.006	0.002	0.002	0.001	0.0006977	0.007	0.007	0.002	0.0008489	0.004	0.004	0.002	0.005	0.005	0.002	0.009	0.003	0.007	0.002	0.007	0.005	0.005	0.012	0.001	0.001	0.007
0.0009859	0.0009696	0.0006927	0.003	0.001	0.0001752	0.008	0.006	0.007	0.003	0.002	0.005	0.004	0.006	0.008	0.002	0.001	0.003	0.001	0	0.003	0.005	0.0009305	0.001	0.006	0.002	0.002	0.001	0.001	0.007	0.006	0.003	0.0007428	0.004	0.004	0.001	0.005	0.005	0.002	0.008	0.004	0.008	0.002	0.006	0.006	0.003	0.012	0.001	0.001	0.006
0.0005477	0.001	0.0001154	0.002	0.001	0	0.007	0.007	0.007	0.003	0.002	0.004	0.005	0.004	0.007	0.001	0.0007755	0.003	0.001	0	0.002	0.004	0.0007976	0.001	0.006	0.001	0.002	0.00083	0.0006977	0.006	0.006	0.002	0.001	0.003	0.004	0.002	0.003	0.004	0.002	0.008	0.004	0.007	0.0008538	0.005	0.003	0.003	0.011	0.0009232	0.001	0.006
0.001	0.0004309	0.0004618	0.002	0.0008757	0	0.007	0.007	0.007	0.003	0.002	0.003	0.005	0.005	0.006	0.001	0.0007755	0.002	0.001	0	0.002	0.005	0.001	0.0008454	0.005	0.001	0.002	0.001	0.0005582	0.006	0.005	0.002	0.0007428	0.003	0.004	0.002	0.005	0.004	0.002	0.008	0.003	0.008	0.002	0.006	0.006	0.002	0.012	0.001	0.001	0.004
0.0004382	0.0002155	0.0005772	0.001	0.0008757	0	0.006	0.007	0.006	0.003	0.002	0.004	0.004	0.004	0.007	0.001	0.001	0.003	0.001	0	0.003	0.004	0.0009305	0.0009662	0.006	0.001	0.002	0.001	0.0006977	0.004	0.005	0.002	0.0008489	0.003	0.004	0.002	0.005	0.004	0.001	0.009	0.004	0.007	0.001	0.005	0.004	0.002	0.009	0.001	0.002	0.005
0.001	0.0002155	0.0006927	0.002	0.001	0	0.006	0.006	0.006	0.002	0.001	0.004	0.003	0.004	0.007	0.001	0.001	0.003	0.001	0	0.002	0.003	0.0003988	0.0007246	0.005	0.002	0.001	0.002	0.0006977	0.004	0.004	0.002	0.0002122	0.003	0.004	0.001	0.003	0.003	0.002	0.007	0.004	0.008	0.002	0.006	0.004	0.004	0.011	0.002	0.0009339	0.005
0.0004382	0.0005387	0.0002309	0.003	0.000741	0	0.007	0.006	0.005	0.001	0.0008586	0.005	0.003	0.004	0.006	0.0006351	0.001	0.002	0.0007739	0	0.002	0.003	0.0007976	0.0004831	0.005	0.002	0.002	0.0009338	0.0005582	0.004	0.006	0.002	0.000955	0.003	0.003	0.002	0.003	0.004	0.002	0.006	0.004	0.006	0.001	0.005	0.004	0.002	0.008	0.0007913	0.0009339	0.005
0.0009859	0.0002155	0	0.001	0.000741	0	0.007	0.006	0.004	0.002	0.0008586	0.004	0.003	0.004	0.006	0.0006351	0.0009478	0.002	0.0007739	0	0.001	0.003	0.0005317	0.0004831	0.004	0.0009296	0.002	0.001	0.001	0.005	0.003	0.0006665	0.0004244	0.003	0.003	0.0006956	0.003	0.004	0.002	0.006	0.003	0.006	0.001	0.004	0.004	0.001	0.009	0.0006595	0.001	0.006
0.0002191	0.0003232	0.0003463	0.002	0.001	0	0.006	0.005	0.005	0.002	0.001	0.004	0.004	0.004	0.007	0.0005292	0.0009478	0.003	0.0006019	0	0.002	0.003	0.0005317	0.0008454	0.003	0.001	0.002	0.00083	0.0004186	0.004	0.003	0.001	0.0004244	0.002	0.003	0.0005962	0.003	0.003	0.002	0.006	0.004	0.005	0.001	0.005	0.002	0.003	0.008	0.001	0.0002335	0.004
0.0008763	0.0005387	0.0001154	0.002	0.000741	0	0.005	0.005	0.004	0.002	0.001	0.004	0.004	0.003	0.004	0.001	0.001	0.002	0.001	0	0.002	0.003	0.0002659	0.0008454	0.004	0.000723	0.0007637	0.001	0.0005582	0.005	0.004	0.0007998	0.001	0.002	0.001	0.001	0.003	0.004	0.002	0.008	0.003	0.005	0.001	0.005	0.004	0.002	0.007	0.001	0.0009339	0.003
0.0007668	0.0003232	0.0001154	0.001	0.001	0	0.006	0.006	0.005	0.002	0.001	0.003	0.003	0.002	0.005	0.0006351	0.001	0.002	0.0006879	0	0.002	0.002	0.0003988	0.0003623	0.004	0.001	0.002	0.0009338	0.0004186	0.005	0.002	0.002	0.0007428	0.002	0.002	0.0008944	0.004	0.003	0.003	0.006	0.004	0.006	0.001	0.005	0.004	0.002	0.007	0.0006595	0.0003502	0.004
0.0008763	0.0002155	0.0004618	0.001	0.0006736	0	0.005	0.005	0.004	0.002	0.002	0.003	0.003	0.003	0.005	0.0006351	0.0008616	0.002	0.0004299	0	0.001	0.003	0.0006646	0.0007246	0.004	0.002	0.001	0.001	0.0001395	0.004	0.003	0.002	0.0003183	0.001	0.002	0.001	0.004	0.004	0.001	0.006	0.003	0.005	0.0009392	0.003	0.003	0.001	0.005	0.0003957	0.0003502	0.003
0.0006572	0.0002155	0	0.001	0.000741	0	0.006	0.005	0.004	0.002	0.0009444	0.003	0.003	0.003	0.005	0.0006351	0.0007755	0.002	0.001	0	0.002	0.002	0.0006646	0.0006039	0.003	0.0009296	0.002	0.001	0.0002791	0.003	0.004	0.001	0.0006367	0.002	0.002	0.0008944	0.004	0.003	0.001	0.005	0.003	0.006	0.0007684	0.002	0.002	0.002	0.007	0.0003957	0.000467	0.004
0.001	0.0002155	0.0001154	0.002	0.0006736	0	0.005	0.004	0.005	0.002	0.001	0.003	0.003	0.002	0.004	0.0008467	0.002	0.003	0.0008598	0	0.002	0.003	0.0003988	0.001	0.003	0.001	0.002	0.0005188	0.0002791	0.004	0.003	0.0007998	0.0004244	0.002	0.002	0.0009937	0.003	0.004	0.001	0.005	0.002	0.004	0.0008538	0.003	0.002	0.002	0.008	0.0001319	0.0005837	0.004
0.0006572	0.0001077	0	0.001	0.0003368	0	0.006	0.005	0.003	0.001	0.000601	0.003	0.003	0.003	0.005	0.0005292	0.0008616	0.003	0.0006879	0	0.001	0.002	0.0003988	0.0003623	0.003	0.0009296	0.001	0.0009338	0.0009768	0.003	0.002	0.001	0.0005306	0.001	0.002	0.0006956	0.003	0.003	0.002	0.005	0.002	0.006	0.001	0.004	0.002	0.002	0.005	0.0007913	0.000467	0.004
0.0002191	0.0002155	0	0.001	0.0004042	0	0.004	0.004	0.003	0.002	0.0008586	0.003	0.002	0.003	0.003	0.0006351	0.0006893	0.002	0.001	0	0.002	0.002	0.0005317	0.0007246	0.002	0.0006197	0.0008728	0.0007263	0.0005582	0.003	0.002	0.0002666	0.0005306	0.001	0.002	0.0006956	0.003	0.003	0.002	0.005	0.002	0.005	0.0009392	0.003	0.002	0.003	0.006	0.0001319	0.0007004	0.004
0.0005477	0.0001077	0	0.001	0.0002695	0	0.004	0.004	0.003	0.002	0.0006869	0.004	0.003	0.004	0.004	0.0003175	0.0009478	0.002	0.0009458	0	0.002	0.001	0.0005317	0.0002415	0.002	0.001	0.0009819	0.001	0.0009768	0.002	0.003	0.0006665	0.0004244	0.001	0.002	0.001	0.003	0.002	0.001	0.005	0.001	0.005	0.001	0.002	0.003	0.003	0.004	0.0005276	0.0003502	0.003
0.0002191	0.0004309	0	0.001	0.0004715	0	0.005	0.004	0.003	0.001	0.0009444	0.002	0.002	0.002	0.004	0.0007409	0.0006893	0.002	0.0006879	0	0.0009878	0.002	0.0009305	0.0001208	0.003	0.001	0.001	0.0007263	0.0004186	0.003	0.003	0.001	0.0005306	0.001	0.0006464	0.0004969	0.003	0.002	0.001	0.004	0.002	0.005	0.001	0.002	0.002	0.002	0.005	0.0001319	0.0002335	0.004
0.0003286	0.0001077	0.0001154	0.0005603	0.000741	0	0.003	0.004	0.003	0.0007552	0.001	0.003	0.003	0.002	0.002	0.0007409	0.000517	0.002	0.0009458	0	0.0008082	0.001	0.0002659	0.0008454	0.002	0.001	0.002	0.0009338	0.0004186	0.003	0.002	0.0007998	0.0005306	0.0008546	0.002	0.001	0.002	0.003	0.002	0.005	0.003	0.005	0.0005123	0.002	0.002	0.0008341	0.006	0.0005276	0.0003502	0.003
0.0006572	0.0001077	0	0.002	0.0005389	0	0.004	0.003	0.002	0.001	0.0004293	0.003	0.003	0.001	0.005	0.0005292	0.0004308	0.002	0.001	0	0.0009878	0.002	0.0006646	0.0009662	0.003	0.0005164	0.0009819	0.0007263	0.0002791	0.003	0.003	0.001	0.0003183	0.001	0.0009696	0.0009937	0.002	0.001	0.001	0.004	0.002	0.005	0.0005977	0.003	0.002	0.0009732	0.004	0.0005276	0.0007004	0.003
0.0004382	0.0001077	0.0001154	0.001	0.0002695	0	0.004	0.003	0.002	0.001	0.000601	0.003	0.003	0.002	0.003	0.0005292	0.0004308	0.002	0.001	0	0.000449	0.001	0.0001329	0.0008454	0.003	0.0003099	0.001	0.0009338	0.0001395	0.002	0.001	0.0003999	0.0002122	0.001	0.001	0.0005962	0.002	0.003	0.001	0.005	0.003	0.004	0.0009392	0.002	0.002	0.002	0.004	0.0001319	0.0007004	0.002
0.0005477	0	0	0.001	0.0002021	0	0.004	0.003	0.002	0.0007552	0.0009444	0.002	0.003	0.002	0.003	0.0006351	0.0004308	0.002	0.0003439	0	0.001	0.001	0.0003988	0.0007246	0.002	0.000723	0.0007637	0.00083	0.0002791	0.002	0.002	0.0005332	0.0005306	0.001	0.0009696	0.000795	0.002	0.003	0.002	0.005	0.002	0.003	0.0005977	0.001	0.002	0.002	0.005	0.0005276	0	0.003
0.0003286	0	0	0.001	0	0	0.004	0.003	0.002	0.000971	0.0007727	0.002	0.003	0.002	0.003	0.0003175	0.000517	0.002	0.0008598	0	0.0008082	0.002	0.0007976	0.001	0.002	0.0008263	0.0009819	0.00083	0.0002791	0.003	0.001	0.0005332	0.0004244	0.001	0.001	0.0006956	0.002	0.002	0.002	0.004	0.002	0.004	0.0005977	0.003	0.001	0.001	0.004	0	0.0003502	0.002
0	0	0.0001154	0.001	0.0001347	0	0.003	0.003	0.003	0.0007552	0.0009444	0.002	0.002	0.003	0.003	0.0004234	0.0002585	0.002	0.001	0	0.001	0.0008875	0.0009305	0.0006039	0.002	0.0004131	0.0007637	0.0005188	0.0004186	0.002	0.0006575	0.0007998	0.0007428	0.001	0.0008619	0.0006956	0.002	0.002	0.002	0.004	0.002	0.004	0.0005977	0.002	0.002	0.0009732	0.003	0.0006595	0.0002335	0.003
0.0007668	0.0001077	0	0.0005603	0.0002021	0	0.004	0.002	0.002	0.001	0.0004293	0.003	0.002	0.002	0.002	0.0005292	0.0003446	0.001	0.0006019	0	0.000898	0.001	0.0001329	0	0.002	0.0003099	0.002	0.0007263	0.0001395	0.001	0.002	0.0007998	0.0006367	0.0007597	0.0006464	9.937e-05	0.002	0.002	0.001	0.004	0.003	0.004	0.0004269	0.002	0.003	0.002	0.005	0	0.000467	0.003
0.0003286	0	0	0.0005603	6.736e-05	0	0.002	0.003	0.002	0.001	0.0003434	0.001	0.001	0.002	0.002	0.0004234	0.0002585	0.002	0.001	0	0.001	0.001	0.0001329	0.0002415	0.002	0.0009296	0.0007637	0.00083	0.0004186	0.002	0.002	0.0009331	0.0003183	0.0009496	0.001	0.0001987	0.003	0.003	0.001	0.004	0.002	0.004	0.0003415	0.002	0.001	0.001	0.005	0.0001319	0.0001167	0.002
0.0003286	0	0	0.0007844	6.736e-05	0	0.003	0.002	0.001	0.000971	0.0005152	0.002	0.002	0.002	0.002	0.0004234	0.0001723	0.002	0.0009458	0	0.001	0.001	0.0005317	0.0002415	0.003	0.0003099	0.001	0.0009338	0.0004186	0.004	0.000526	0.0003999	0.000955	0.0009496	0.0009696	0.001	0.003	0.002	0.001	0.003	0.002	0.003	0.001	0.001	0.002	0.000278	0.004	0.0005276	0.0002335	0.002
0.0002191	0	0	0.0004482	0.0002695	0	0.004	0.002	0.001	0.0008631	0.0009444	0.002	0.001	0.002	0.002	0.0002117	0.0003446	0.002	0.0008598	0	0.0008082	0.002	0.0003988	0.0004831	0.002	0.0008263	0.0007637	0.0007263	0.0006977	0.002	0.001	0.0005332	0.0005306	0.0002849	0.0007541	0.0009937	0.003	0.002	0.002	0.003	0.001	0.002	0.0007684	0.001	0.0006957	0.0009732	0.003	0	0.0002335	0.002
0.0005477	0	0	0.001	0.0002695	0	0.003	0.002	0.001	0.000971	0.0003434	0.002	0.002	0.002	0.002	0.0001058	0.0003446	0.001	0.0009458	0	0.0008082	0.001	0.0001329	0	0.002	0.0002066	0.002	0.0006225	0.0005582	0.003	0.001	0.0002666	0.0003183	0.0006647	0.001	0.000795	0.002	0.003	0.001	0.004	0.002	0.003	0.0002561	0.001	0.0006957	0.001	0.003	0	0	0.001
0.0003286	0	0	0.0007844	6.736e-05	0	0.002	0.002	0.002	0.001	0.0004293	0.003	0.001	0.002	0.002	0	0.0002585	0.001	0.0006879	0	0.001	0.0008875	0.0001329	0.0006039	0.001	0.000723	0.001	0.000415	0	0.001	0.0003945	0.0006665	0.0003183	0.0004748	0.0008619	0.0009937	0.002	0.002	0.0007538	0.003	0.001	0.003	0.0003415	0.001	0.002	0.0004171	0.003	0.0002638	0.0001167	0.002
0.0001095	0	0	0.0008965	0.0002695	0	0.002	0.002	0.002	0.0006473	0.0006869	0.002	0.001	0.002	0.002	0.0001058	0.0002585	0.001	0.001	0	0.001	0.001	0.0005317	0.0008454	0.002	0.001	0.0008728	0.0002075	0.0004186	0.002	0.0006575	0.0002666	0.000955	0.0005697	0.0008619	0.0006956	0.002	0.002	0.002	0.003	0.001	0.003	0.0005977	0.001	0.0009276	0.0006951	0.003	0	0	0.002
0	0	0	0.0006723	0.0002021	0	0.002	0.002	0.0008735	0.0007552	0.0004293	0.002	0.001	0.002	0.003	0.0001058	0.0004308	0.0008085	0.0006019	0	0.0008082	0.0008875	0.0001329	0.0004831	0.002	0.0002066	0.001	0.0002075	0.0005582	0.002	0.000526	0.0005332	0.0004244	0.0003798	0.001	0.0006956	0.002	0.001	0.002	0.005	0.001	0.002	0.0005977	0.0009919	0.0004638	0.000139	0.004	0.0001319	0	0.001
0.0001095	0	0	0.001	0.0002695	0	0.002	0.002	0.0009529	0.0008631	0.0004293	0.001	0.002	0.002	0.002	0.0001058	0.0007755	0.0007074	0.0007739	0	0.000449	0.0009861	0.0002659	0.0003623	0.002	0.0008263	0.0005455	0.000415	0	0.002	0.001	0.0003999	0.0007428	0.0004748	0.0009696	0.000795	0.002	0.002	0.0008615	0.003	0.002	0.003	0.0002561	0.002	0.001	0.000278	0.003	0.0001319	0	0.003
0.0005477	0	0	0.0006723	0.0002021	0	0.002	0.002	0.001	0.0005394	0.0005152	0.001	0.002	0.002	0.003	0.0002117	0.0001723	0.0007074	0.0007739	0	0.0008082	0.001	0.0001329	0.0004831	0.001	0.0003099	0.0007637	0.0007263	0.0004186	0.002	0.000789	0.0003999	0.0004244	0.0001899	0.001	0.0006956	0.002	0.001	0.002	0.003	0.001	0.002	0.0002561	0.002	0.001	0.0008341	0.003	0	0.0001167	0.003
0.0001095	0	0	0.0003362	0.0002695	0	0.001	0.001	0.0009529	0.000971	0.0002576	0.002	0.001	0.002	0.002	0	8.616e-05	0.001	0.0006879	0	0.001	0.0008875	0.0006646	0.0003623	0.001	0.0006197	0.0004364	0.000415	0.0001395	0.001	0.001	0.0002666	0.0003183	0.0001899	0.0008619	0.0006956	0.001	0.002	0.0006461	0.003	0.0009086	0.001	0.0004269	0.000744	0.001	0.0005561	0.002	0.0001319	0	0.002
0.0001095	0	0	0.001	0.0002695	0	0.002	0.002	0.001	0.0006473	0.0002576	0.002	0.0003536	0.001	0.002	0.0001058	0.000517	0.002	0.0006879	0	0.000898	0.001	0.0005317	0.0001208	0.001	0.001	0.001	0.0006225	0.0002791	0.001	0.000526	0.0002666	0.0004244	0.0002849	0.0009696	0.0008944	0.001	0.001	0.002	0.004	0.001	0.001	8.538e-05	0.0009919	0.0008117	0.0008341	0.003	0.0001319	0.0001167	0.002
0.0002191	0	0	0.001	0.0004042	0	0.002	0.001	0.0007147	0.0007552	0	0.002	0.001	0.002	0.002	0.0002117	0.0003446	0.0005053	0.0006019	0	0.0007184	0.0006903	0.0003988	0.0002415	0.001	0.0005164	0.0009819	0.0003113	0.0002791	0.002	0.0006575	0	0.0006367	0.0001899	0.0004309	0.0002981	0.002	0.002	0.002	0.004	0.0007067	0.002	0.0004269	0.0008679	0.0006957	0.0005561	0.002	0.0001319	0	0.002
0.0001095	0	0	0.0005603	0	0	0.002	0.002	0.001	0.001	0.0003434	0.002	0.0007072	0.001	0.002	0	8.616e-05	0.001	0.0003439	0	0.0007184	0.0008875	0.0003988	0.0003623	0.002	0.0003099	0.001	0.0009338	0.0005582	0.0004362	0.0003945	0.0002666	0.0003183	0.0003798	0.0004309	0.0006956	0.001	0.002	0.001	0.004	0.0005048	0.002	0.0002561	0.000496	0.0006957	0.0006951	0.001	0.0001319	0.0001167	0.001
0.0003286	0	0	0.0003362	0.0002021	0	0.001	0.001	0.001	0.000971	8.586e-05	0.001	0.001	0.002	0.002	0.0001058	0.0003446	0.001	0.0003439	0	0.0007184	0.001	0.0002659	0.0006039	0.001	0.000723	0.0005455	0.0006225	0.0001395	0.001	0.002	0.0001333	0.0006367	0.0002849	0.0003232	0.0004969	0.000656	0.001	0.002	0.002	0.001	0.002	0.0004269	0.001	0.0008117	0.0005561	0.002	0.0002638	0	0.003
0.0004382	0	0	0.0005603	0.0002021	0	0.001	0.002	0.001	0.001	8.586e-05	0.002	0.0007072	0.001	0.001	0	0.0004308	0.002	0.0006879	0	0.0008082	0.001	0.0005317	0.0004831	0.001	0.0006197	0.0007637	0.0003113	0.0002791	0.0007271	0.0003945	0.0005332	0.0003183	0.0002849	0.0004309	0.0002981	0.000656	0.001	0.001	0.003	0.002	0.002	0.0002561	0.000744	0.0005798	0.0006951	0.002	0.0002638	0	0.002
0	0	0	0.0002241	6.736e-05	0	0.002	0.001	0.000397	0.001	0.0005152	0.002	0.0005893	0.002	0.002	0.0001058	8.616e-05	0.0009096	0.0007739	0	0.0008082	0.001	0.0001329	0.0004831	0.001	0.0005164	0.0009819	0.000415	0.0002791	0.002	0.0001315	0	0.0004244	0.0001899	0.0004309	0.0001987	0.001	0.001	0.001	0.003	0.0004038	0.0004857	0.0003415	0.000124	0.0006957	0.001	0.002	0	0.0001167	0.001
0.0004382	0	0	0.0006723	0.0002695	0	0.002	0.001	0.0004765	0.0002158	0.0002576	0.001	0.0004715	0.002	0.002	0.0001058	0.000517	0.0008085	0.001	0	0.000449	0.001	0	0.0004831	0.001	0.0003099	0.0008728	0.0005188	0.0004186	0.0008725	0.0006575	0	0.0002122	0.0002849	0	0.0004969	0.001	0.001	0.001	0.003	0.0009086	0.001	0.0003415	0.000248	0.0009276	0.0004171	0.002	0.0001319	0	0.002
0.0002191	0	0	0.0003362	6.736e-05	0	0.001	0.002	0.0005559	0.000971	8.586e-05	0.002	0.0007072	0.001	0.0005813	0	0.0001723	0.001	0.0005159	0	0.0007184	0.001	0.0003988	0.0001208	0.001	0.0005164	0.001	0.0007263	0	0.001	0.0006575	0	0.0002122	0.0003798	0.0001077	0.0008944	0.002	0.0005018	0.0007538	0.002	0.0008077	0.001	0.0003415	0.000744	0.0006957	0.0006951	0.001	0	0.0001167	0.001
0	0	0	0.0003362	0.0002021	0	0.0007569	0.001	0.0003176	0.0003237	8.586e-05	0.0008629	0.0002357	0.002	0.001	0	0.0003446	0.001	0.0006879	0	0.000898	0.0009861	0	0.0003623	0.0009487	0.0004131	0.0008728	0.0002075	0.0002791	0.0005816	0.0003945	0.0001333	0.0002122	0.0001899	0.0005387	0.0004969	0.002	0.0007526	0.001	0.003	0.001	0.002	0.0003415	0.000124	0.0006957	0.001	0.001	0	0	0.001
0.0003286	0	0	0.0004482	0.0001347	0	0.001	0.001	0.0004765	0.0003237	0.0003434	0.002	0.0005893	0.001	0.001	0	0.0002585	0.001	0.001	0	0.0005388	0.0006903	0.0002659	0.0003623	0.0007254	0.0003099	0.0003273	0.0002075	0.0002791	0.001	0.000526	0	0.0002122	0	0	0.000795	0.0009839	0.001	0.001	0.003	0.002	0.002	0.0001708	0.000248	0.0003479	0.0004171	0.001	0.0001319	0	0.002
0	0	0	0.0005603	0.0002021	0	0.0009083	0.001	0.0004765	0.0008631	0.0004293	0.001	0.0003536	0.001	0.001	0	0.0002585	0.001	0.0006019	0	0.001	0.0009861	0.0002659	0.0001208	0.0007254	0.0001033	0.0008728	0.000415	0.0001395	0.0005816	0.000263	0.0002666	0.0002122	0.0002849	0.0006464	0.0001987	0.0007653	0.002	0.0007538	0.003	0.0009086	0.001	0	0.000248	0.0002319	0.0004171	0.002	0	0	0.002
0.0001095	0	0	0.0005603	0.0002695	0	0.000984	0.001	0.0001588	0.0003237	8.586e-05	0.002	0.0003536	0.001	0.0008138	0	0.0001723	0.0007074	0.0005159	0	0.001	0.0003944	0.0006646	0.0003623	0.001	0.0008263	0.001	0.000415	0.0001395	0.0007271	0.000526	0.0001333	0.0001061	0	0.0003232	0.0009937	0.000656	0.002	0.001	0.002	0.0007067	0.001	0	0.000744	0.0006957	0.0004171	0.001	0.0001319	0	0.001
0.0001095	0	0	0	6.736e-05	0	0.0007569	0.0008908	0.0001588	0.0002158	0.0002576	0.001	0.0005893	0.001	0.001	0	0.0002585	0.001	0.001	0	0.0008082	0.0006903	0.0003988	0.0002415	0.0008929	0.0003099	0.0006546	0.000415	0.0001395	0.0001454	0.0003945	0.0001333	0.0005306	9.496e-05	0.0004309	0.0004969	0.001	0.0006272	0.002	0.002	0.001	0.001	0.0002561	0.000248	0.0008117	0.0009732	0.002	0.0003957	0	0.002
0.0001095	0	0	0.0001121	6.736e-05	0	0.0006812	0.0008908	0.0002382	0.0007552	8.586e-05	0.0009588	0.0004715	0.002	0.001	0	8.616e-05	0.001	0.0008598	0	0.001	0.0008875	0.0001329	0.0006039	0.0008371	0.0002066	0.001	0.0006225	0.0001395	0.0007271	0.000263	0	0.0002122	9.496e-05	0.0004309	0.0005962	0.0008746	0.002	0.002	0.003	0.0007067	0.001	0	0.000124	0.0003479	0.0005561	0.0006092	0	0	0.002
0	0	0	0.0003362	0	0	0.000984	0.001	0.000397	0.0004315	0.0001717	0.001	0.0003536	0.001	0.001	0	0.0002585	0.001	0.0006879	0	0.0008082	0.002	0.0001329	0.0002415	0.001	0.0003099	0.001	0.0002075	0.0002791	0.0007271	0.000526	0	0.0004244	9.496e-05	0	0.000795	0.0009839	0.001	0.003	0.002	0.001	0.001	8.538e-05	0.000372	0.0003479	0.0006951	0.001	0	0.0001167	0.0009658
0	0	0	0.0004482	0.0001347	0	0.0008326	0.0008166	0.0002382	0.0004315	8.586e-05	0.0005753	0.0002357	0.001	0.001	0	0.0002585	0.001	0.0005159	0	0.000898	0.002	0.0003988	0.0001208	0.001	0.0005164	0.0004364	0.0005188	0.0001395	0.0002908	0.0003945	0	0.0002122	9.496e-05	0	0.000795	0.0009839	0.0007526	0.0006461	0.003	0.0006058	0.001	0.0001708	0.000248	0.000116	0.0008341	0.0002437	0.0001319	0	0.001
0	0	0	0.0001121	0	0	0.0008326	0.0008166	7.941e-05	0.0002158	0.0001717	0.001	0.0003536	0.001	0.002	0	0.0004308	0.0009096	0.0009458	0	0.0008082	0.001	0.0001329	0	0.0009487	0.0002066	0.0003273	0.0003113	0	0.0004362	0.000263	0	0.0002122	0.0001899	0.0002155	0.0008944	0.0007653	0.0006272	0.001	0.003	0.0006058	0.002	0.0003415	0	0.0006957	0.0004171	0.0008528	0	0	0.001
0	0	0	0.0001121	0.0002021	0	0.0006055	0.0006681	7.941e-05	0.0004315	0.0001717	0.001	0.0001179	0.002	0.001	0	0.0004308	0.0006064	0.0005159	0	0.000898	0.001	0.0001329	0.0004831	0.0009487	0.0004131	0.0004364	0.0003113	0	0.0004362	0.0006575	0	0.0001061	9.496e-05	0.0001077	0.0003975	0.0004373	0.0006272	0.0009692	0.002	0.0007067	0.0009713	0.0001708	0.000124	0	0.0005561	0.0009747	0	0	0.001
0	0	0	0.0002241	0	0	0.001	0.0007423	0.0002382	0.0005394	8.586e-05	0.001	0.0008251	0.001	0.001	0.0001058	0.0001723	0.0007074	0.0007739	0	0.0006286	0.001	0.0001329	0.0001208	0.000558	0.0001033	0.0006546	0.0003113	0	0.0001454	0.0001315	0	0.0003183	0.0003798	0.0005387	0.0002981	0.0005466	0.0003763	0.0009692	0.002	0.0005048	0.0007771	0.0002561	0.000124	0.0002319	0.0005561	0.0009747	0	0	0.002
0	0	0	0.0002241	6.736e-05	0	0.0008326	0.0005939	7.941e-05	0.0005394	0	0.001	0.0005893	0.001	0.0006975	0	0.0002585	0.0009096	0.0008598	0	0.0008082	0.0005917	0.0001329	0	0.0007254	0.000723	0.0001091	0.0003113	0	0.0001454	0.0001315	0	0.0002122	0	0	0.000795	0.000328	0.001	0.001	0.002	0.001	0.0007771	0.0002561	0.000248	0.0005798	0.0008341	0.0008528	0	0	0.001
0	0	0	0.0001121	0	0	0.0004541	0.0005196	0.0001588	0.0003237	0	0.002	0.0001179	0.002	0.001	0	8.616e-05	0.0007074	0.0007739	0	0.0008082	0.0009861	0.0001329	0.0001208	0.001	0	0.0005455	0.0002075	0	0.0005816	0.000263	0	0.0001061	0	0.0004309	0.0003975	0.0009839	0.001	0.001	0.001	0.002	0.0009713	0.0001708	0	0.0003479	0.0009732	0.0009747	0.0001319	0	0.001
0	0	0	0.0003362	6.736e-05	0	0.0003784	0.0004454	0.0001588	0.0005394	0.0001717	0.0009588	0.0001179	0.002	0.001	0	0.0003446	0.0008085	0.001	0	0.0007184	0.001	0	0.0003623	0.001	0.0003099	0.0006546	0.0003113	0.0001395	0.0004362	0.000263	0	0.0001061	9.496e-05	0.0003232	0.0002981	0.0007653	0.0008781	0.0008615	0.002	0.001	0.001	0.0001708	0.000124	0.000116	0	0.0002437	0	0	0.002
0	0	0	0.0001121	6.736e-05	0	0.0003784	0.0008166	0.0001588	0.0004315	0	0.001	0.0002357	0.002	0.0008138	0	8.616e-05	0.0009096	0.0006879	0	0.001	0.001	0.0002659	0.0002415	0.0007813	0.0002066	0.0006546	0	0	0	0.000263	0	0	0	0.0003232	0.0008944	0.0004373	0.0007526	0.0007538	0.002	0.0009086	0.0005828	0.0003415	0.000124	0.0003479	0.000278	0.0006092	0	0	0.001
0	0	0	0	6.736e-05	0	0.0005298	0.0005939	7.941e-05	0.0001079	0.0001717	0.000767	0.0002357	0.001	0.002	0	0.0002585	0.0008085	0.0005159	0	0.0006286	0.002	0	0.0002415	0.0007813	0.0003099	0.0006546	0.0001038	0	0.0002908	0.0003945	0	0.0002122	9.496e-05	0.0004309	0.000795	0.0002187	0.0003763	0.0007538	0.002	0.002	0.0009713	8.538e-05	0.000124	0.0004638	0.000139	0.0002437	0	0	0.002
0	0	0	0	6.736e-05	0	0.0006055	0.0001485	7.941e-05	0.0006473	0.0001717	0.0009588	0	0.002	0.002	0	0	0.0009096	0.0003439	0	0.0008082	0.0009861	0	0.0001208	0.0004464	0.0001033	0.0004364	0.0003113	0	0	0.0001315	0	0.0001061	9.496e-05	0.0003232	0.0002981	0.000328	0.0007526	0.002	0.002	0.001	0.0006799	0.0002561	0.000124	0.000116	0.000278	0.0003655	0	0	0.001
0	0	0	0	0	0	0.0006812	0.0004454	7.941e-05	0.0006473	0	0.0008629	0.0001179	0.002	0.001	0	0.0002585	0.0008085	0.0006879	0	0.0003592	0.001	0.0001329	0.0001208	0.001	0.0002066	0.0005455	0.000415	0	0.0001454	0	0	0	0	0	0.0005962	0.0002187	0.0005018	0.001	0.002	0.0008077	0.0007771	0.0001708	0	0.0006957	0.001	0.0003655	0.0001319	0	0.002
0	0	0	0	0	0	0.0008326	0.0004454	0.0001588	0.0003237	8.586e-05	0.0005753	0.0002357	0.0007868	0.002	0	8.616e-05	0.0009096	0.0008598	0	0.000449	0.001	0.0002659	0.0002415	0.001	0.0002066	0.001	0.0001038	0	0	0	0	0	0	0.0002155	0.0006956	0.001	0.0002509	0.002	0.001	0.001	0.0006799	0.0001708	0	0.0002319	0.000278	0.000731	0.0001319	0	0.002
0	0	0	0.0001121	0	0	0.0006055	0.0002969	7.941e-05	0.0003237	0	0.0004794	0	0.002	0.002	0	8.616e-05	0.0009096	0.0009458	0	0.000449	0.0008875	0.0003988	0	0.0008929	0.0002066	0.0006546	0.0002075	0	0	0	0	0.0003183	0	0.0005387	0.0002981	0.0004373	0.0008781	0.0008615	0.0009035	0.002	0.001	0.0003415	0	0.0003479	0	0.0003655	0	0	0.0006898
0	0	0	0.0002241	0	0	0.0007569	0.0003712	0.0002382	0.0004315	8.586e-05	0.0008629	0.0002357	0.0008992	0.0008138	0	8.616e-05	0.001	0.0005159	0	0.0007184	0.0008875	0.0002659	0.0001208	0.000558	0.0003099	0.0008728	0.0003113	0	0.0001454	0.0001315	0	0	0.0001899	0.0004309	0.0005962	0.0005466	0.0006272	0.001	0.001	0.0009086	0.0008742	8.538e-05	0.000124	0.0003479	0	0.0006092	0	0	0.0009658
0	0	0	0	6.736e-05	0	0.0006812	0.0006681	0.0001588	0.0003237	8.586e-05	0.0006711	0.0001179	0.001	0.001	0	0	0.0009096	0.0007739	0	0.0007184	0.001	0.0002659	0.0002415	0.0005022	0.0001033	0.0005455	0	0	0.0001454	0.0001315	0	0	0	0.0003232	0.0003975	0.0004373	0.0007526	0.0006461	0.001	0.002	0.0004857	0.0001708	0	0.0006957	0.0006951	0.0003655	0	0	0.0006898
0	0	0	0.0001121	0	0	0.0003784	0.0002969	0.0001588	0	0	0.0002876	0	0.002	0.0006975	0	8.616e-05	0.0006064	0.0004299	0	0.0005388	0.001	0	0.0004831	0.0008929	0.0002066	0.0008728	0.0002075	0	0.0001454	0	0	0.0001061	0	0	0.000795	0.0005466	0.0002509	0.001	0.0006325	0.001	0.0007771	8.538e-05	0.000124	0	0.0004171	0.0003655	0	0	0.001
0	0	0	0	0	0	0.0006812	0.0004454	7.941e-05	0.0005394	8.586e-05	0.000767	0	0.002	0.001	0	8.616e-05	0.001	0.0009458	0	0.000449	0.0006903	0.0001329	0	0.0007254	0.0002066	0.0003273	0	0	0	0	0	0	0	0.0005387	0.0004969	0.000656	0.0008781	0.0008615	0.001	0.001	0.001	0.0001708	0	0.0003479	0.0004171	0.0003655	0	0	0.0009658
0	0	0	0.0001121	0	0	0.0001514	0.0002227	7.941e-05	0.0006473	0	0.0003835	0	0.001	0.001	0	0.0001723	0.001	0.0004299	0	0.0006286	0.0008875	0.0002659	0.0003623	0.0003906	0.0003099	0.001	0.0003113	0	0	0	0	0.0001061	0	0	0.000795	0.0001093	0.0003763	0.0009692	0.001	0.001	0.0006799	8.538e-05	0	0.0004638	0.0005561	0.0004873	0	0	0.0008278
0	0	0	0	0	0	0.000984	0.0003712	7.941e-05	0	0	0.0006711	0.0001179	0.002	0.001	0	0.0001723	0.0007074	0.0006019	0	0.0002694	0.001	0.0001329	0	0.0004464	0.0001033	0.0005455	0.0001038	0	0	0.0001315	0	0	0	0.0006464	0.0005962	0.0002187	0.0006272	0.0009692	0.0009035	0.001	0.001	0.0002561	0.000124	0.000116	0	0.0006092	0	0	0.0005519
0	0	0	0	0	0	0.0006055	0.0001485	0	0.0005394	0	0.0004794	0	0.001	0.001	0	8.616e-05	0.0009096	0.0003439	0	0.0005388	0.001	0.0002659	0.0002415	0.0005022	0.0004131	0.0002182	0.0001038	0	0	0	0	0	0	0.0003232	0.0001987	0.000328	0.001	0.0005384	0.0008132	0.0008077	0.0006799	8.538e-05	0	0.0002319	0.000139	0	0	0	0.0008278
0	0	0	0	0	0	0.0004541	0.0003712	0	0.0001079	0	0.0002876	0	0.001	0.0008138	0	8.616e-05	0.0006064	0.0006019	0	0.000449	0.001	0	0.0002415	0.000279	0	0.0004364	0	0	0	0	0	0.0002122	0	0.0002155	0.0001987	0.0001093	0.0005018	0.0005384	0.0008132	0.001	0.001	0.0001708	0	0.0003479	0.000139	0.0006092	0	0	0.0009658
0	0	0	0.0001121	0	0	0.0001514	7.423e-05	0	0.0004315	8.586e-05	0.0003835	0.0001179	0.001	0.001	0	0	0.0009096	0.0008598	0	0.0003592	0.002	0.0003988	0.0004831	0.0008929	0.0001033	0.0007637	0	0	0	0	0	0	0	0.0003232	0.0005962	0.000328	0.001	0.0007538	0.0007228	0.001	0.001	0.0001708	0	0	0.0004171	0.0003655	0	0	0.0008278
0	0	0	0	0	0	0.0007569	0	0.0002382	0.0002158	8.586e-05	0.0008629	0	0.001	0.001	0	8.616e-05	0.0007074	0.0003439	0	0.0001796	0.001	0.0001329	0	0.0003906	0	0.0004364	0	0	0	0	0	0.0001061	0	0.0003232	0.0003975	0.0002187	0.0003763	0.0006461	0.0004518	0.0004038	0.001	8.538e-05	0.000124	0.000116	0.000139	0	0	0	0.0008278
0	0	0	0	0	0	0.0006055	0.0004454	0	0.0002158	8.586e-05	0.0005753	0	0.0007868	0.002	0	8.616e-05	0.0005053	0.0008598	0	0.0002694	0.001	0.0001329	0.0001208	0.0003906	0.0001033	0.0004364	0.0001038	0	0	0	0	0	0	0.0004309	0.0005962	0.0002187	0.0006272	0.0007538	0.001	0.001	0.0008742	0.0001708	0	0.0002319	0.000139	0	0	0	0.0004139
0	0	0	0	0	0	0.0006055	7.423e-05	7.941e-05	0.0003237	0	0.000767	0	0.001	0.002	0	0	0.0003032	0.0005159	0	0.000449	0.001	0	0	0.0002232	0.0002066	0.0006546	0	0	0	0	0	0	0	0.0003232	9.937e-05	0.0002187	0.0003763	0.0006461	0.0009939	0.0007067	0.0006799	0	0	0	0.0004171	0	0	0	0.0004139
0	0	0	0	0	0	0.0005298	0.0001485	0	0.0003237	0	0.0004794	0	0.001	0.002	0	0	0.0009096	0.0005159	0	0.0002694	0.0006903	0.0002659	0	0.000558	0	0.0006546	0	0	0	0	0	0	0	0	0.0003975	0	0.0002509	0.0003231	0.0004518	0.0008077	0.001	8.538e-05	0	0.0002319	0.0004171	0.0001218	0	0	0.0008278
0	0	0	0	0	0	0.0003028	0	7.941e-05	0.0001079	0	0.0009588	0	0.000562	0.0008138	0	8.616e-05	0.0003032	0.0006019	0	0.0002694	0.001	0.0002659	0	0.0003348	0	0.0003273	0	0	0	0	0	0.0001061	9.496e-05	0	0.0005962	0.0001093	0.0005018	0.0003231	0.0007228	0.0008077	0.0007771	0.0001708	0	0.000116	0.000278	0	0	0	0.001
0	0	0	0	0	0	0.0003784	0	7.941e-05	0.0004315	0	0.000767	0	0.001	0.000465	0	0	0.0009096	0.0003439	0	0.0001796	0.0003944	0.0001329	0	0.0003348	0	0.0005455	0	0	0.0001454	0	0	0.0001061	0	0.0001077	0.0001987	0.000656	0.0003763	0.0009692	0.0004518	0.001	0.0009713	8.538e-05	0	0.0002319	0.000278	0.0002437	0	0	0.001
0	0	0	0	0	0	0.0003784	0	0	0	0	0.0003835	0	0.002	0.002	0	8.616e-05	0.001	0.0008598	0	0.0002694	0.001	0.0001329	0.0001208	0.000558	0	0.0005455	0	0	0	0	0	0	0	0.0001077	0.0002981	0.000328	0.0002509	0.0003231	0.001	0.001	0.001	8.538e-05	0	0.0002319	0.000278	0	0	0	0.0004139
0	0	0	0	0	0	0.0004541	0.0001485	7.941e-05	0.0001079	0	0.0009588	0	0.0007868	0.0006975	0	0	0.0008085	0.0005159	0	0.0001796	0.0006903	0	0.0001208	0.0003348	0	0.0008728	0	0	0	0	0	0	0	0.0006464	0.0006956	0.0001093	0.0002509	0.001	0.0008132	0.001	0.002	0	0	0	0.000139	0.0003655	0	0	0.0004139
0	0	0	0	0	0	0.0009083	7.423e-05	7.941e-05	0.0002158	0	0.0006711	0	0.0007868	0.00093	0	0	0.0009096	0.0006879	0	0.0002694	0.001	0	0	0.0002232	0	0.0003273	0	0	0	0	0	0	0	0.0001077	0.0002981	0.0001093	0.0002509	0.0005384	0.0003614	0.002	0.001	8.538e-05	0	0.0002319	0.0006951	0.0001218	0	0	0.0004139
0	0	0	0	0	0	0.0002271	0.0003712	7.941e-05	0	0	0.0005753	0	0.000562	0.0006975	0	8.616e-05	0.0005053	0.0005159	0	0.0006286	0.0007889	0.0001329	0	0.0003348	0	0.0005455	0	0	0	0	0	0	0	0	0.0005962	0.0004373	0.0002509	0.0004308	0.0006325	0.0006058	0.0003885	0.0001708	0	0	0.000139	0.0004873	0	0	0.0008278
0	0	0	0	0	0	0.0003028	0	7.941e-05	0.0001079	0	0.0005753	0	0.0004496	0.0003488	0	0	0.0007074	0.0003439	0	0.000449	0.001	0.0001329	0.0002415	0.000279	0	0.0002182	0	0	0	0	0	0	0	0	9.937e-05	0.0001093	0.0002509	0.0001077	0.0006325	0.001	0.001	0.0001708	0	0.0002319	0.000139	0	0	0	0.0004139
0	0	0	0	0	0	0.0004541	0	0	0.0001079	0	0.0005753	0	0.000562	0.0006975	0	8.616e-05	0.0004042	0.000258	0	8.98e-05	0.0006903	0.0001329	0.0001208	0.0003906	0	0.0004364	0.0001038	0	0	0	0	0	0	0.0001077	0.0005962	0.0001093	0.0006272	0.0004308	0.0009035	0.002	0.001	0.0002561	0	0.000116	0.000139	0.0002437	0	0	0.0006898
0	0	0	0	0	0	0.0003028	7.423e-05	7.941e-05	0	0	0.0004794	0	0.0004496	0.0005813	0	0	0.0008085	0.0006879	0	0	0.002	0.0002659	0	0.0003348	0	0.0007637	0.0001038	0	0	0	0	0	0	0.0002155	0.0002981	0	0.0003763	0.0006461	0.0003614	0.0009086	0.0004857	0.0001708	0	0.000116	0.0004171	0	0	0	0.0006898
0	0	0	0	0	0	0.0004541	0	0	0.0001079	0	0.0003835	0	0.0007868	0.0006975	0	0.0001723	0.0007074	0.0008598	0	8.98e-05	0.0008875	0.0003988	0	0.0003906	0.0001033	0.0003273	0	0	0	0	0	0	0	0.0001077	0.0001987	0.0001093	0.0001254	0.0004308	0.0003614	0.002	0.001	0.0001708	0	0.000116	0.000278	0	0	0	0.0004139
0	0	0	0	0	0	0.0002271	0	7.941e-05	0	0	0.0006711	0	0.0007868	0.0002325	0	8.616e-05	0.001	0.0006019	0	0.0001796	0.0009861	0.0001329	0	0.0003348	0	0.0005455	0	0	0	0	0	0	0	0	0.0003975	0.0002187	0.0002509	0.0003231	0.0004518	0.0006058	0.0009713	0.0002561	0	0.000116	0.000139	0	0	0	0.0005519
0	0	0	0	0	0	0.0002271	0	0	0.0001079	0	0.0002876	0	0.0003372	0.0003488	0	8.616e-05	0.0005053	0.0008598	0	0.0003592	0.0005917	0	0	0.000279	0	0.0002182	0	0	0	0	0	0	0	0	0.0003975	0.0002187	0.0002509	0.0004308	0.0004518	0.001	0.001	0	0	0.000116	0.000139	0	0	0	0
0	0	0	0	0	0	0.0001514	7.423e-05	0	0	0	0.001	0	0.0003372	0.0006975	0	0	0.0003032	0.0007739	0	8.98e-05	0.0008875	0.0001329	0	0.0001674	0	0.0003273	0	0	0	0	0	0	0	0	0.0005962	0.000328	0.0005018	0.0003231	0.0005421	0.001	0.002	0.0001708	0	0.000116	0.0004171	0.0001218	0	0	0.0004139
0	0	0	0	0	0	7.569e-05	0.0001485	0	0	0	0.001	0	0.0002248	0.000465	0	0	0.0004042	0.0006879	0	0.000449	0.000493	0.0002659	0	0.0002232	0	0.0001091	0	0	0	0	0	0	0	0	0.0002981	0.0001093	0.0001254	0.0002154	0.0003614	0.002	0.001	0.0002561	0	0	0.000278	0	0	0	0.000138
0	0	0	0	0	0	0.0004541	0	0	0	0	0.0003835	0	0.000562	0.00093	0	0	0.0002021	0.0004299	0	0	0.001	0	0.0001208	0.0001674	0	0.0001091	0	0	0	0	0	0	0	0	0.0004969	0.000328	0.0005018	0.0006461	0.0003614	0.001	0.0005828	0	0	0	0.000139	0.0002437	0	0	0.0008278
0	0	0	0	0	0	0.0003028	0	0	0.0001079	0	0.0004794	0	0.0003372	0.0003488	0	0	0.0004042	0.0005159	0	0.000449	0.0006903	0	0.0001208	0.0002232	0	0	0	0	0	0	0	0	0	0	9.937e-05	0.0002187	0.0002509	0.0003231	0.0004518	0.0007067	0.0007771	8.538e-05	0	0	0.000139	0.0001218	0	0	0.0004139
0	0	0	0	0	0	0.0002271	0	0	0.0003237	0	0.0002876	0	0.0002248	0.0001163	0	0	0.0005053	0.0006879	0	0.0001796	0.0006903	0	0	5.58e-05	0	0.0001091	0	0	0	0	0	0	0	0	0.0002981	0	0.0002509	0.0005384	9.035e-05	0.0008077	0.001	0.0004269	0	0	0.000139	0	0	0	0.000138
0	0	0	0	0	0	0.0001514	0	0	0	0	0.0009588	0	0	0.0002325	0	0	0.0003032	0.0006879	0	0.0001796	0.0008875	0	0	0	0	0.0001091	0	0	0	0	0	0	0	0	0	0.0001093	0	0.0001077	0.0004518	0.0004038	0.0004857	0.0001708	0	0	0	0	0	0	0.0004139
0	0	0	0	0	0	7.569e-05	0	0	0.0001079	0	0.0006711	0	0.0001124	0.0003488	0	8.616e-05	0.0003032	0.0006019	0	0.0005388	0.000493	0.0002659	0	0.0002232	0	0	0	0	0	0	0	0	0	0	0.0003975	0	0	0.0005384	0.0005421	0.001	0.0003885	0.0001708	0	0	0.000139	0.0001218	0	0	0.0002759
0	0	0	0	0	0	0.0003784	0	0	0.0002158	0	0.0004794	0	0.0001124	0	0	0.0001723	0.0001011	0.0009458	0	0.0002694	0.0005917	0.0002659	0	0.000279	0	0	0	0	0	0	0	0	0	0	0.0001987	0.0001093	0	0.0003231	0.0006325	0.0005048	0.001	0.0001708	0	0	0	0.0001218	0	0	0.0004139
0	0	0	0	0	0	0.0003784	0	0	0.0002158	0	0.001	0	0	0.0001163	0	0	0.0002021	0.000258	0	0.000449	0.001	0	0	0.000279	0	0	0	0	0	0	0	0	0	0	0.0003975	0.0002187	0.0001254	0.0003231	0.0005421	0.0009086	0.001	0.0002561	0	0	0	0	0	0	0.000138
0	0	0	0	0	0	0.0002271	0	0	0	0	0.0003835	0	0	0.0001163	0	0.0001723	0	0.001	0	0.0002694	0.001	0	0	0.0001116	0	0	0	0	0	0	0	0	0	0	0	0.000328	0.0003763	0.0003231	0.0001807	0.0006058	0.001	0.0001708	0	0	0	0	0	0	0.000138
0	0	0	0	0	0	0.0002271	7.423e-05	0	0	0	0.0005753	0	0.0003372	0.0001163	0	0	0.0001011	0.0003439	0	0.0002694	0.0003944	0.0001329	0.0001208	0.0001116	0	0	0	0	0	0	0	0	0	0	0.0004969	0.0001093	0.0001254	0.0002154	0.0007228	0.0008077	0.001	0.0001708	0	0	0.000139	0	0	0	0.0004139
0	0	0	0	0	0	7.569e-05	0	0	0	0	0.0009588	0	0.0002248	0	0	8.616e-05	0.0004042	0.0006019	0	0.0006286	0.0009861	0	0	5.58e-05	0	0	0	0	0	0	0	0	0	0	0.0002981	0	0.0001254	0.0003231	0.0002711	0.0009086	0.001	8.538e-05	0	0	0	0	0	0	0
0	0	0	0	0	0	0.0002271	0	0	0	0	0.000767	0	0	0.0001163	0	0	0.0002021	0.0004299	0	0.0003592	0.001	0	0	5.58e-05	0	0	0	0	0	0	0	0	0	0	0	0	0	0.0002154	9.035e-05	0.001	0.0008742	8.538e-05	0	0	0	0	0	0	0.0004139
0	0	0	0	0	0	7.569e-05	0	0	0	0	0.0006711	0	0.0001124	0	0	8.616e-05	0	0.0006019	0	8.98e-05	0.0006903	0	0	0	0	0	0	0	0	0	0	0	0	0	0.0001987	0.0001093	0.0001254	0	0.0002711	0.0005048	0.0006799	8.538e-05	0	0	0	0	0	0	0.000138
0	0	0	0	0	0	0.0003784	0	0	0.0001079	0	0.0005753	0	0	0	0	0	0.0001011	0.0003439	0	0	0.001	0	0	0	0	0	0	0	0	0	0	0	0	0	9.937e-05	0	0	0.0002154	0.0001807	0.0006058	0.0004857	0.0001708	0	0	0	0	0	0	0.000138
0	0	0	0	0	0	0.0001514	0	0	0.0001079	0	0.0003835	0	0	0	0	0	0	8.598e-05	0	0.0001796	0.001	0	0	5.58e-05	0	0	0	0	0	0	0	0	0	0	0.0001987	0.0002187	0	0.0003231	0.0003614	0.0007067	0.0009713	0.0001708	0	0	0.000139	0	0	0	0
0	0	0	0	0	0	0	0	0	0.0001079	0	0.000767	0	0	0	0	0	0	0.000172	0	0.0001796	0.000493	0	0	0	0	0	0	0	0	0	0	0	0	0	0	0	0.0001254	0.0002154	0.0003614	0.0007067	0.001	0.0003415	0	0	0	0	0	0	0
0	0	0	0	0	0	7.569e-05	0	0	0	0	0.0006711	0	0	0	0	0	0	0.0004299	0	0.0001796	0.0006903	0	0	0	0	0	0	0	0	0	0	0	0	0	0.0002981	0	0	0	0.0003614	0.0009086	0.0007771	8.538e-05	0	0	0	0	0	0	0.000138
0	0	0	0	0	0	0.0001514	0	0	0	0	0.0002876	0	0	0	0	0	0.0003032	0.000172	0	8.98e-05	0.0006903	0	0	0	0	0	0	0	0	0	0	0	0	0	0	0	0	0	0.0001807	0.0002019	0.0005828	0.0001708	0	0	0	0	0	0	0
0	0	0	0	0	0	0.0001514	0	0	0	0	0.0004794	0	0	0	0	0	0	0.000172	0	0.0001796	0.0003944	0	0	0	0	0	0	0	0	0	0	0	0	0	9.937e-05	0	0	0.0001077	0.0005421	0.001	0.001	8.538e-05	0	0	0	0	0	0	0.000138
0	0	0	0	0	0	7.569e-05	0	0	0	0	0.000767	0	0	0.0001163	0	0	0.0001011	8.598e-05	0	0	0.0009861	0	0	0	0	0	0	0	0	0	0	0	0	0	9.937e-05	0.0001093	0	0.0003231	0.0003614	0.0002019	0.0006799	0.0001708	0	0	0	0	0	0	0
0	0	0	0	0	0	0.0002271	0	0	0	0	0.0001918	0	0	0	0	0	0.0001011	0.0005159	0	8.98e-05	0.0001972	0	0	0	0	0	0	0	0	0	0	0	0	0	0	0	0	0.0001077	0.0002711	0.0003029	0.0005828	0.0004269	0	0	0	0	0	0	0
0	0	0	0	0	0	7.569e-05	0	0	0	0	0.0002876	0	0	0	0	0	0	0	0	8.98e-05	0.000493	0	0	0	0	0	0	0	0	0	0	0	0	0	0	0	0.0001254	0	0.0001807	0.0004038	0.0003885	0.0002561	0	0	0	0	0	0	0
0	0	0	0	0	0	0	0	0	0	0	0.0006711	0	0	0	0	0	0	8.598e-05	0	8.98e-05	0.0003944	0	0	0	0	0	0	0	0	0	0	0	0	0	9.937e-05	0	0	0.0001077	0.0001807	0.0008077	0.0006799	8.538e-05	0	0	0	0	0	0	0
0	0	0	0	0	0	0	0	0	0	0	9.588e-05	0	0	0	0	0	0	0.000172	0	0	0.0001972	0	0	0	0	0	0	0	0	0	0	0	0	0	9.937e-05	0	0	0.0002154	9.035e-05	0.000101	0.0005828	8.538e-05	0	0	0	0	0	0	0
0	0	0	0	0	0	0.0001514	0	0	0	0	0.0001918	0	0	0	0	0	0	0	0	0	0.000493	0	0	0	0	0	0	0	0	0	0	0	0	0	0	0	0	0.0001077	0.0003614	0.0004038	0.0006799	0.0001708	0	0	0	0	0	0	0
0	0	0	0	0	0	0.0002271	0	0	0	0	0.0004794	0	0	0	0	0	0	8.598e-05	0	8.98e-05	0.0005917	0	0	0	0	0	0	0	0	0	0	0	0	0	0	0	0	0.0003231	0.0003614	0.0004038	0.0007771	8.538e-05	0	0	0	0	0	0	0
0	0	0	0	0	0	0.0001514	0	0	0	0	0.0004794	0	0	0	0	0	0	0	0	0	0.0001972	0	0	0	0	0	0	0	0	0	0	0	0	0	0	0	0	0.0001077	0.0007228	0	0.0004857	8.538e-05	0	0	0	0	0	0	0
0	0	0	0	0	0	7.569e-05	0	0	0	0	0.0004794	0	0	0	0	0	0	0	0	8.98e-05	0.0001972	0	0	0	0	0	0	0	0	0	0	0	0	0	0	0	0	0	0.0004518	0.0002019	0.0005828	0	0	0	0	0	0	0	0
0	0	0	0	0	0	0.0001514	0	0	0	0	0.0005753	0	0	0	0	0	0	0	0	0	0.0006903	0	0	0	0	0	0	0	0	0	0	0	0	0	0	0	0	0.0001077	0.0002711	0.0004038	0.0003885	0.0001708	0	0	0	0	0	0	0
0	0	0	0	0	0	0.0001514	0	0	0	0	0.0002876	0	0	0	0	0	0	0	0	0	0.0001972	0	0	0	0	0	0	0	0	0	0	0	0	0	0	0	0	0	0.0002711	0.000101	0.0002914	8.538e-05	0	0	0	0	0	0	0
0	0	0	0	0	0	7.569e-05	0	0	0	0	9.588e-05	0	0	0	0	0	0	0	0	0	0.0002958	0	0	0	0	0	0	0	0	0	0	0	0	0	9.937e-05	0	0	0	0.0006325	0.0006058	0.0002914	0.0001708	0	0	0	0	0	0	0
0	0	0	0	0	0	0	0	0	0	0	9.588e-05	0	0	0	0	0	0	0	0	0	0.0002958	0	0	0	0	0	0	0	0	0	0	0	0	0	0	0	0	0.0001077	9.035e-05	0	0.0004857	8.538e-05	0	0	0	0	0	0	0
0	0	0	0	0	0	0.0002271	0	0	0	0	9.588e-05	0	0	0	0	0	0	0	0	0	9.861e-05	0	0	0	0	0	0	0	0	0	0	0	0	0	0	0	0	0.0002154	0.0001807	0.0004038	0.0004857	0.0002561	0	0	0	0	0	0	0
0	0	0	0	0	0	0.0003028	0	0	0	0	0.0003835	0	0	0	0	0	0	0	0	0	0.0001972	0	0	0	0	0	0	0	0	0	0	0	0	0	0	0	0	0.0002154	0.0001807	0.0003029	0.0004857	0.0001708	0	0	0	0	0	0	0
0	0	0	0	0	0	0	0	0	0	0	9.588e-05	0	0	0	0	0	0	0	0	0	9.861e-05	0	0	0	0	0	0	0	0	0	0	0	0	0	0	0	0	0.0002154	0.0001807	0.000101	0.0002914	0.0001708	0	0	0	0	0	0	0
0	0	0	0	0	0	0	0	0	0	0	9.588e-05	0	0	0	0	0	0	0	0	0	0.0001972	0	0	0	0	0	0	0	0	0	0	0	0	0	0	0	0	0.0001077	9.035e-05	0.000101	0.0005828	0.0002561	0	0	0	0	0	0	0
0	0	0	0	0	0	0	0	0	0	0	9.588e-05	0	0	0	0	0	0	0	0	0	0.0001972	0	0	0	0	0	0	0	0	0	0	0	0	0	0	0	0	0.0001077	9.035e-05	0.0002019	0	0	0	0	0	0	0	0	0
0	0	0	0	0	0	7.569e-05	0	0	0	0	0.0001918	0	0	0	0	0	0	0	0	0	0	0	0	0	0	0	0	0	0	0	0	0	0	0	0	0	0	0	0	0.000101	0.0002914	8.538e-05	0	0	0	0	0	0	0
0	0	0	0	0	0	0	0	0	0	0	0.0001918	0	0	0	0	0	0	0	0	0	9.861e-05	0	0	0	0	0	0	0	0	0	0	0	0	0	0	0	0	0.0001077	0	0.000101	0.0001943	8.538e-05	0	0	0	0	0	0	0
0	0	0	0	0	0	0.0001514	0	0	0	0	9.588e-05	0	0	0	0	0	0	0	0	0	9.861e-05	0	0	0	0	0	0	0	0	0	0	0	0	0	0	0	0	0	0	0.000101	0.0001943	0.0002561	0	0	0	0	0	0	0
0	0	0	0	0	0	7.569e-05	0	0	0	0	9.588e-05	0	0	0	0	0	0	0	0	0	0	0	0	0	0	0	0	0	0	0	0	0	0	0	0	0	0	0	0	0.0004038	0.0005828	8.538e-05	0	0	0	0	0	0	0
0	0	0	0	0	0	0	0	0	0	0	0	0	0	0	0	0	0	0	0	0	9.861e-05	0	0	0	0	0	0	0	0	0	0	0	0	0	0	0	0	0	0	0.000101	9.713e-05	0	0	0	0	0	0	0	0
0	0	0	0	0	0	0	0	0	0	0	9.588e-05	0	0	0	0	0	0	0	0	0	9.861e-05	0	0	0	0	0	0	0	0	0	0	0	0	0	0	0	0	0	0	0.000101	0.0003885	0	0	0	0	0	0	0	0
0	0	0	0	0	0	0	0	0	0	0	0	0	0	0	0	0	0	0	0	0	9.861e-05	0	0	0	0	0	0	0	0	0	0	0	0	0	0	0	0	0	0	0	0.0001943	0	0	0	0	0	0	0	0
0	0	0	0	0	0	0	0	0	0	0	0	0	0	0	0	0	0	0	0	0	9.861e-05	0	0	0	0	0	0	0	0	0	0	0	0	0	0	0	0	0	0	0.000101	0.0002914	8.538e-05	0	0	0	0	0	0	0
0	0	0	0	0	0	0	0	0	0	0	0	0	0	0	0	0	0	0	0	0	9.861e-05	0	0	0	0	0	0	0	0	0	0	0	0	0	0	0	0	0	0	0	0	0	0	0	0	0	0	0	0
0	0	0	0	0	0	0	0	0	0	0	0	0	0	0	0	0	0	0	0	0	0	0	0	0	0	0	0	0	0	0	0	0	0	0	0	0	0	0	0	0	9.713e-05	0	0	0	0	0	0	0	0
0	0	0	0	0	0	0	0	0	0	0	0	0	0	0	0	0	0	0	0	0	0	0	0	0	0	0	0	0	0	0	0	0	0	0	0	0	0	0	0	0	9.713e-05	0	0	0	0	0	0	0	0
[truncated: 424 more columns]

## Sheet: Figure ED 5 b
Figure ED 5 b
Replicate 1
WT_01 cell_1	WT_01 cell_2	WT_01 cell_3	WT_01 cell_4	WT_01 cell_5	WT_01 cell_6	WT_01 cell_7	WT_02 cell_1	WT_02 cell_2	WT_02 cell_3	WT_02 cell_4	WT_02 cell_5	WT_02 cell_6	WT_03 cell_1	WT_03 cell_2	WT_03 cell_3	WT_03 cell_4	WT_03 cell_5	WT_04 cell_1	WT_04 cell_2	WT_04 cell_3	WT_04 cell_4	WT_04 cell_5	WT_04 cell_6	WT_05 cell_1	WT_05 cell_2	WT_05 cell_3	WT_05 cell_4	WT_05 cell_5	WT_05 cell_6	WT_05 cell_7	WT_05 cell_8		Wapl_01 cell_1	Wapl_01 cell_2	Wapl_01 cell_3	Wapl_01 cell_4	Wapl_01 cell_5	Wapl_01 cell_6	Wapl_01 cell_7	Wapl_02 cell_1	Wapl_02 cell_2	Wapl_02 cell_3	Wapl_02 cell_4	Wapl_03 cell_1	Wapl_03 cell_2	Wapl_03 cell_3	Wapl_03 cell_4	Wapl_03 cell_5	Wapl_04 cell_1
0	0	0	0	0	0	0	0	0	0	0	0	0	0	0	0	0	0	0	0	0	0	0	0	0	0	0	0	0	0	0	0		0	0	0	0	0	0	0	0	0	0	0	0	0	0	0	0	0
0	0	0	0	0	0	0	0	9.277e-05	0	0	0	0	0	0	0	0	0	0.0001018	0	0	0	0	0	0	0	0	0	0	0	0	0		0	0	0	0	0	0.0002752	0	0	0	0	0	0	0	0	6.366e-05	0	0
0	0	0	0	0	0	0	0	0	0	4.158e-05	0	0	0	0	0	0	0	0.0008654	0	0	0	0	0	0	0	0	0	0	0	0	0		9.361e-05	0	0	0	0	0.0008648	3.755e-05	0	0	0	0	0	0	0	0	0	0
0	0	0	0	0	0	0	0	0.0002783	0	0.0003742	9.099e-05	0	0	0	0	0	0	0.002	7.535e-05	0	0	0	0	0	0	0	0	0	0	0	0		0.0002808	0	0	0	0	0.003	0.0001126	0	0	0	0	0	0	0	0.0001273	0	0
0	0	0	0	0	0	0	0	0.001	0	0.0005821	0.0001365	0	0	0	0	0	0	0.002	0.0004521	0.0001053	0	0	0	0	0	0	0	0	0	0	0		0.000702	0	0	0	0	0.004	0.0001877	0	0	0	0	0	0	0	0.0003183	5.648e-05	0
0	0	0	0	0	0	0	0	0.001	0	0.002	0.0003185	0	0	0	0	0.0002851	0	0.004	0.002	0.0001579	0	0	0	0	0	0	0	0	0	0	0		0.001	0	0	0.0001056	3.545e-05	0.006	0.0002628	0	0	0	0	0	0	0	0.000191	0.0002824	0
0	0	0	0	0	0	0	0	0.003	0	0.002	0.000455	0	0	0	0	0.0003421	0	0.004	0.002	0.0005265	0	0	0	0	0	0	0	0	0	0	0		0.002	0	0	0.0001584	0.0001418	0.006	0.0003755	0	0	0	0	0	0	0	0.001	0.0005648	4.858e-05
0	0	0	0	0	0	0	0	0.007	0	0.003	0.0006824	0	0	0	0	0.0005701	0	0.005	0.004	0.0005265	0	0	0	0	0	0	0	0	0	0	0		0.002	0	0	0.0003167	0.0002482	0.006	0.0007885	0	0	0	0	0	0	0	0.001	0.001	0
0	0	0	0	0	0	0	0	0.009	0	0.004	0.0004095	0	0	0	0	0.0005701	0	0.006	0.004	0.000895	0	0	0	0	0	0	0	0	0	0	0		0.003	0	0	0.001	0.0006027	0.007	0.001	0.0001714	0	0	0	0	0	0	0.002	0.001	4.858e-05
0	0	0	0	0	0	0	0	0.012	0	0.005	0.0005914	0.0003186	0	0	0	0.0006842	0	0.006	0.004	0.001	0	0	0	0	0	0	0	0	0	0	0		0.003	0	0	0.001	0.001	0.007	0.001	0.0001714	0	0	0	0	0	0	0.002	0.002	9.717e-05
0	0	0	0	0	0	0	0	0.012	0.0001225	0.004	0.0009554	0.0003186	0	0	0	0.0007412	0	0.005	0.004	0.0009477	0	9.12e-05	0	0	0	0	0	0	0	0	0		0.003	0	0	0.001	0.002	0.008	0.002	0.0003427	0	0	0	0	5.889e-05	0	0.002	0.001	0
0	0	0	0	0	0	0	0	0.015	0.0004899	0.005	0.001	0.0002788	0	0	0	0.0007982	0	0.006	0.004	0.001	0	9.12e-05	0	0.0001186	0	0	0	0	0	0	0		0.003	0	0	0.0008446	0.004	0.007	0.002	0.0004284	9.031e-05	0.000117	0	0	0.0001767	0	0.003	0.002	0.0001458
0	0	0	0	0	0	0	0	0.015	0.0004899	0.004	0.0008189	0.0005975	0	0	0	0.0005701	0	0.006	0.005	0.001	0	0.0003648	0	0	0	0	0	0	0	0	0		0.003	6.4e-05	0	0.001	0.004	0.008	0.003	0.0005998	0.0002709	0	9.206e-05	0	0.0002355	0	0.002	0.002	0.0001458
0	0	0	0	0	0	0	0	0.012	0.000245	0.005	0.001	0.001	0	0	0	0.0006271	0	0.006	0.003	0.001	9.884e-05	0.0005472	0	0.0001186	0	0	0	0	0	0	0.0001749		0.003	0.000192	0	0.001	0.005	0.007	0.003	0.0004284	0.0001806	0.000117	9.206e-05	0	0.0002355	0	0.003	0.002	0.0002915
0	0	0	0	0	0	0	0	0.012	0.0004899	0.004	0.0008189	0.0007568	0	0	0	0.0005701	0	0.007	0.004	0.002	0	0.0008208	9.467e-05	0	0	0	0	5.755e-05	0	0	0.0001749		0.003	0.00032	0	0.001	0.006	0.006	0.004	0.0006855	0.0003612	0.000234	9.206e-05	5.846e-05	0.0006477	0	0.003	0.002	0.0001458
5.339e-05	0	0	0	0	4.354e-05	0	0	0.012	0.0003266	0.004	0.002	0.0009559	0	0	0	0.0006842	0	0.007	0.003	0.002	0	0.0008208	9.467e-05	0.0001778	0	0	0	0	5.893e-05	0	0.0001166		0.004	0.000576	0.0002263	0.001	0.006	0.006	0.006	0.0008568	0.0004515	0.000117	0	0.0001169	0.0009422	0	0.003	0.003	0.0003401
5.339e-05	0	0	4.934e-05	0	0	0	0	0.008	0.0007757	0.004	0.001	0.001	0	0	0	0.0008552	0	0.008	0.002	0.002	9.884e-05	0.001	9.467e-05	0	0	0	0	0.0001151	0	0	0.0001166		0.003	0.000192	0.0001132	0.001	0.008	0.006	0.005	0.001	0.0005419	0.0005851	0.0003682	0.0002338	0.001	9.198e-05	0.003	0.002	0.0002915
0	0	9.916e-05	4.934e-05	0	4.354e-05	0	0	0.011	0.0007349	0.005	0.002	0.001	0	0	0	0.0003421	0	0.009	0.004	0.002	0.0001977	0.001	0	0.0001186	0	0	0	0.0001726	0	0	0.0005246		0.004	0.000512	0.0002829	0.002	0.008	0.006	0.005	0.002	0.001	0.0004681	0.001	0.0003508	0.002	0.000276	0.003	0.003	0.0002429
0.0001068	5.524e-05	0.0001983	0	0	4.354e-05	0	0	0.01	0.001	0.004	0.001	0.001	0	5.434e-05	5.357e-05	0.0006842	0	0.008	0.004	0.001	9.884e-05	0.002	0.0004734	0.0002964	0	0	0	0.0002302	0.0001179	0	0.000408		0.005	0.00064	0.0005658	0.002	0.01	0.006	0.006	0.002	0.001	0.000351	0.001	0.0008769	0.003	0.0005519	0.005	0.004	0.0005344
0.000267	0	0.0002479	0	0	0.0001306	0	0	0.009	0.001	0.005	0.001	0.001	0	0	5.357e-05	0.0007412	0	0.007	0.003	0.001	0.0002965	0.002	0.000284	5.928e-05	0	0	0.0001281	0.0003453	5.893e-05	0	0.000816		0.005	0.000448	0.0007922	0.002	0.011	0.006	0.007	0.002	0.002	0.0007021	0.002	0.001	0.002	0.0005979	0.004	0.003	0.0003401
0.0001602	0.0001105	0.0005454	0.0003947	0	0.0001306	0	0	0.009	0.001	0.004	0.002	0.001	0	5.434e-05	0.0001607	0.0005701	0	0.007	0.004	0.001	0.0005931	0.002	0.000284	5.928e-05	0	5.899e-05	0	0.0002302	0	0	0.000816		0.006	0.000512	0.001	0.002	0.014	0.007	0.008	0.002	0.002	0.0008191	0.002	0.001	0.006	0.001	0.006	0.005	0.0006802
0.0002136	0.000221	0.001	0.0002467	0	8.707e-05	9.078e-05	0	0.008	0.002	0.004	0.002	0.001	0	0	0.0002678	0.0005131	0	0.007	0.004	0.002	0.0007907	0.002	9.467e-05	0.0001778	0	0.000177	0	0.0002302	5.893e-05	0	0.0005829		0.007	0.000768	0.002	0.002	0.014	0.006	0.007	0.003	0.003	0.000234	0.003	0.002	0.005	0.001	0.007	0.005	0.0008745
0.0006941	0.0001105	0.001	0.0003454	0	0.000566	0.0001816	0.0002444	0.007	0.002	0.004	0.002	0.001	0	0.0001087	0.0001607	0.0006842	0	0.008	0.005	0.001	0.0001977	0.003	0.0003787	5.928e-05	0	0.0004129	0	0.0005179	0.0001179	0	0.000816		0.009	0.0009601	0.003	0.002	0.016	0.006	0.008	0.003	0.005	0.0004681	0.005	0.003	0.007	0.002	0.007	0.005	0.001
0.0001602	5.524e-05	0.002	0.0004441	0	0.0004354	0.0001362	0	0.007	0.002	0.006	0.003	0.002	0	0.0002174	0.0005357	0.001	0	0.008	0.005	0.000895	0.001	0.003	0.000284	0.0001778	5.9e-05	0.0005309	0.0001922	0.0004604	0.0001179	0	0.001		0.01	0.00064	0.004	0.003	0.016	0.006	0.009	0.006	0.005	0.001	0.005	0.003	0.008	0.002	0.009	0.005	0.002
0.0004805	0.0002762	0.003	0.0003947	0	0.001	0.0003631	8.147e-05	0.006	0.002	0.006	0.004	0.002	0	0.0002717	0.0004285	0.0009122	0	0.007	0.006	0.001	0.001	0.003	0.0001893	0.0001186	0	0.0005309	6.405e-05	0.0008057	5.893e-05	0	0.001		0.009	0.00064	0.004	0.002	0.016	0.007	0.008	0.005	0.006	0.001	0.006	0.003	0.01	0.004	0.011	0.006	0.002
0.0009077	0.0002762	0.003	0.0004441	0	0.001	0.0006808	8.147e-05	0.005	0.002	0.005	0.004	0.002	0	0.0004891	0.0008571	0.0008552	0	0.009	0.007	0.001	0.001	0.002	0.0004734	0.0002371	0.000177	0.0005899	0	0.0009208	0.0001179	0	0.001		0.011	0.00064	0.006	0.003	0.019	0.006	0.01	0.006	0.008	0.0009361	0.007	0.005	0.009	0.004	0.009	0.007	0.002
0.001	0.0003314	0.003	0.0005921	0	0.001	0.0007262	8.147e-05	0.007	0.003	0.006	0.005	0.003	0	0.0003804	0.001	0.0008552	0	0.01	0.007	0.001	0.001	0.003	9.467e-05	0	0.000354	0.0007079	0.0003843	0.0009208	0.0001179	0	0.001		0.012	0.000704	0.005	0.003	0.021	0.007	0.009	0.006	0.007	0.002	0.009	0.007	0.011	0.006	0.013	0.006	0.004
0.002	0.0005524	0.003	0.001	0.0001131	0.001	0.0007716	0.0003259	0.008	0.003	0.007	0.006	0.002	0	0.0004891	0.0006964	0.0007412	0	0.01	0.007	0.001	0.003	0.003	0.0004734	0	0.000295	0.0007669	0.0005124	0.0005755	0.0002947	0	0.001		0.013	0.001	0.007	0.003	0.022	0.007	0.01	0.007	0.009	0.002	0.009	0.006	0.014	0.006	0.012	0.007	0.006
0.002	0.0007734	0.003	0.002	0.0001697	0.002	0.001	8.147e-05	0.006	0.003	0.008	0.005	0.003	0	0.001	0.001	0.0007982	0.0002102	0.01	0.007	0.001	0.002	0.003	0.000284	0.0001778	0.000413	0.0007669	0.0007046	0.001	0.0003536	0	0.001		0.014	0.001	0.008	0.004	0.024	0.008	0.01	0.007	0.013	0.004	0.009	0.008	0.016	0.009	0.014	0.006	0.005
0.002	0.0009943	0.003	0.002	0.0002263	0.002	0.001	0	0.007	0.004	0.007	0.007	0.003	0	0.0008695	0.002	0.0009122	0	0.012	0.008	0.001	0.002	0.003	0.0003787	0.0001186	0.000118	0.001	0.001	0.001	0.0003536	0	0.001		0.015	0.001	0.008	0.004	0.024	0.007	0.01	0.01	0.012	0.003	0.009	0.01	0.016	0.008	0.016	0.009	0.007
0.003	0.0004972	0.005	0.002	5.657e-05	0.002	0.0008624	8.147e-05	0.005	0.004	0.008	0.007	0.003	0.0001884	0.0007608	0.001	0.0007982	0	0.01	0.008	0.001	0.001	0.003	0.000284	0.000415	0.000354	0.001	0.001	0.0009208	0.0002357	0	0.002		0.016	0.002	0.011	0.004	0.024	0.008	0.01	0.009	0.013	0.004	0.011	0.01	0.018	0.009	0.016	0.007	0.006
0.004	0.001	0.006	0.002	0.0001131	0.003	0.002	8.147e-05	0.004	0.005	0.009	0.008	0.004	6.279e-05	0.001	0.002	0.001	7.008e-05	0.013	0.01	0.001	0.002	0.003	0.0007574	0.0003557	0.000708	0.001	0.001	0.001	0.0004125	0	0.001		0.017	0.002	0.01	0.006	0.026	0.008	0.011	0.01	0.013	0.006	0.014	0.011	0.02	0.011	0.017	0.008	0.008
0.004	0.001	0.004	0.003	0.0003394	0.003	0.002	0.0003259	0.005	0.006	0.009	0.009	0.004	0.0003767	0.001	0.001	0.001	0	0.014	0.009	0.001	0.003	0.003	0.0004734	0.0001186	0.001	0.001	0.001	0.002	0.0005893	6.219e-05	0.0008743		0.018	0.002	0.01	0.006	0.026	0.009	0.012	0.011	0.013	0.007	0.014	0.013	0.02	0.011	0.019	0.009	0.009
0.005	0.002	0.006	0.003	0.0002263	0.004	0.003	0.0003259	0.005	0.005	0.008	0.009	0.004	0.0004395	0.002	0.002	0.002	7.008e-05	0.015	0.009	0.001	0.002	0.003	0.0006627	0.0002371	0.001	0.001	0.002	0.002	0.0007661	0	0.001		0.018	0.002	0.011	0.006	0.025	0.008	0.011	0.011	0.013	0.007	0.015	0.015	0.023	0.012	0.022	0.009	0.009
0.004	0.003	0.005	0.003	0.000396	0.004	0.003	0.0004888	0.006	0.007	0.009	0.01	0.004	0.0007534	0.003	0.002	0.002	7.008e-05	0.015	0.01	0.002	0.002	0.002	0.0007574	0.0001778	0.002	0.002	0.002	0.002	0.001	0	0.002		0.018	0.002	0.011	0.006	0.025	0.009	0.011	0.011	0.015	0.007	0.016	0.015	0.026	0.013	0.022	0.011	0.01
0.006	0.002	0.006	0.004	0.0005657	0.005	0.004	0.0002444	0.007	0.007	0.01	0.011	0.004	0.001	0.003	0.002	0.002	0	0.017	0.009	0.002	0.002	0.003	9.467e-05	0.0006521	0.002	0.002	0.002	0.003	0.002	0	0.001		0.018	0.003	0.01	0.007	0.027	0.009	0.012	0.014	0.014	0.006	0.018	0.016	0.028	0.012	0.025	0.011	0.011
0.006	0.003	0.005	0.005	0.0006223	0.006	0.003	0.0004074	0.007	0.008	0.012	0.011	0.007	0.001	0.003	0.002	0.003	0.0002102	0.017	0.01	0.002	0.002	0.003	0.0004734	0.0005928	0.002	0.002	0.002	0.002	0.002	0.0001244	0.002		0.019	0.003	0.013	0.007	0.028	0.01	0.014	0.013	0.015	0.009	0.017	0.016	0.03	0.012	0.024	0.011	0.011
0.006	0.004	0.006	0.006	0.000792	0.007	0.005	0.0007333	0.006	0.009	0.012	0.011	0.006	0.002	0.003	0.002	0.003	7.008e-05	0.018	0.011	0.002	0.003	0.003	0.001	0.0007706	0.002	0.002	0.003	0.003	0.002	0.0001866	0.002		0.02	0.003	0.013	0.008	0.025	0.01	0.014	0.015	0.018	0.007	0.019	0.018	0.027	0.012	0.024	0.013	0.012
0.007	0.004	0.007	0.007	0.001	0.008	0.005	0.0008962	0.006	0.009	0.012	0.012	0.007	0.001	0.004	0.003	0.003	0.0003504	0.018	0.013	0.003	0.002	0.003	0.001	0.001	0.003	0.002	0.003	0.004	0.003	0.0001866	0.003		0.02	0.003	0.013	0.009	0.026	0.008	0.015	0.016	0.017	0.007	0.019	0.018	0.029	0.014	0.024	0.012	0.012
0.007	0.004	0.006	0.006	0.001	0.007	0.005	0.0005703	0.007	0.009	0.012	0.012	0.006	0.003	0.005	0.004	0.004	0.0002803	0.019	0.011	0.003	0.003	0.003	0.001	0.002	0.003	0.002	0.003	0.004	0.002	0.0001866	0.003		0.02	0.004	0.013	0.009	0.026	0.009	0.016	0.018	0.018	0.009	0.021	0.019	0.03	0.011	0.026	0.012	0.012
0.009	0.004	0.007	0.007	0.001	0.009	0.006	0.0007333	0.008	0.01	0.012	0.012	0.007	0.002	0.005	0.003	0.004	0.0004205	0.019	0.011	0.003	0.002	0.004	0.000852	0.001	0.004	0.002	0.004	0.004	0.003	0.0003109	0.003		0.02	0.005	0.012	0.01	0.026	0.009	0.015	0.019	0.019	0.008	0.022	0.021	0.029	0.014	0.024	0.013	0.013
0.008	0.005	0.007	0.007	0.001	0.01	0.006	0.001	0.008	0.011	0.013	0.014	0.007	0.002	0.005	0.003	0.005	0.0004205	0.019	0.013	0.004	0.002	0.002	0.001	0.002	0.003	0.003	0.004	0.005	0.003	0.0003109	0.003		0.02	0.005	0.011	0.012	0.026	0.009	0.016	0.018	0.017	0.009	0.021	0.02	0.028	0.016	0.023	0.012	0.015
0.01	0.005	0.007	0.008	0.002	0.011	0.006	0.001	0.009	0.01	0.015	0.014	0.007	0.003	0.007	0.003	0.005	0.0005607	0.02	0.012	0.004	0.002	0.004	0.001	0.003	0.004	0.003	0.005	0.004	0.003	0.0006841	0.003		0.018	0.005	0.011	0.009	0.025	0.01	0.018	0.02	0.017	0.009	0.025	0.021	0.029	0.015	0.024	0.014	0.013
0.009	0.005	0.007	0.008	0.002	0.011	0.007	0.002	0.008	0.01	0.014	0.014	0.007	0.003	0.007	0.004	0.004	0.0002803	0.019	0.012	0.004	0.002	0.004	0.002	0.002	0.004	0.004	0.006	0.005	0.003	0.000995	0.004		0.022	0.007	0.013	0.011	0.026	0.011	0.019	0.021	0.019	0.01	0.02	0.022	0.028	0.016	0.025	0.015	0.014
0.009	0.005	0.007	0.009	0.002	0.01	0.007	0.001	0.008	0.014	0.014	0.014	0.006	0.003	0.007	0.004	0.005	0.001	0.02	0.012	0.005	0.004	0.003	0.001	0.003	0.004	0.003	0.006	0.006	0.004	0.001	0.003		0.02	0.006	0.013	0.013	0.024	0.01	0.018	0.02	0.019	0.007	0.021	0.024	0.03	0.015	0.024	0.015	0.015
0.009	0.008	0.009	0.01	0.003	0.012	0.008	0.002	0.008	0.014	0.014	0.013	0.007	0.004	0.007	0.004	0.005	0.0004205	0.02	0.012	0.005	0.003	0.003	0.001	0.003	0.005	0.003	0.006	0.006	0.004	0.001	0.004		0.02	0.008	0.013	0.013	0.027	0.01	0.018	0.021	0.02	0.011	0.022	0.023	0.025	0.015	0.024	0.016	0.017
0.009	0.007	0.009	0.009	0.002	0.01	0.008	0.003	0.008	0.014	0.014	0.015	0.007	0.004	0.01	0.005	0.008	0.0009811	0.02	0.013	0.005	0.002	0.003	0.002	0.003	0.005	0.003	0.007	0.006	0.004	0.001	0.004		0.02	0.006	0.013	0.014	0.024	0.012	0.02	0.023	0.022	0.01	0.021	0.021	0.026	0.017	0.023	0.017	0.015
0.011	0.006	0.008	0.009	0.003	0.013	0.008	0.002	0.009	0.015	0.015	0.015	0.008	0.005	0.008	0.005	0.007	0.0007709	0.019	0.013	0.006	0.003	0.003	0.002	0.004	0.006	0.003	0.006	0.007	0.004	0.001	0.005		0.02	0.008	0.013	0.014	0.021	0.012	0.019	0.021	0.023	0.009	0.023	0.022	0.024	0.017	0.023	0.016	0.017
0.009	0.008	0.009	0.012	0.003	0.01	0.008	0.004	0.01	0.015	0.014	0.016	0.008	0.003	0.007	0.004	0.009	0.0006307	0.021	0.013	0.006	0.002	0.004	0.002	0.004	0.007	0.003	0.007	0.008	0.005	0.002	0.005		0.021	0.009	0.013	0.014	0.023	0.011	0.018	0.021	0.021	0.009	0.022	0.023	0.022	0.018	0.023	0.017	0.016
0.011	0.008	0.01	0.01	0.003	0.014	0.009	0.004	0.01	0.016	0.015	0.016	0.008	0.004	0.008	0.005	0.008	0.0005607	0.02	0.012	0.007	0.003	0.003	0.003	0.003	0.006	0.004	0.008	0.009	0.005	0.003	0.005		0.019	0.009	0.013	0.013	0.02	0.013	0.018	0.021	0.022	0.009	0.019	0.022	0.023	0.017	0.022	0.019	0.017
0.009	0.01	0.009	0.012	0.004	0.013	0.01	0.005	0.01	0.015	0.015	0.014	0.008	0.005	0.009	0.006	0.009	0.0002102	0.021	0.013	0.007	0.002	0.004	0.005	0.004	0.007	0.004	0.009	0.007	0.005	0.003	0.006		0.02	0.009	0.014	0.015	0.019	0.013	0.019	0.02	0.019	0.009	0.02	0.025	0.021	0.017	0.023	0.018	0.017
0.011	0.01	0.011	0.011	0.004	0.013	0.01	0.005	0.008	0.017	0.017	0.015	0.009	0.004	0.009	0.005	0.01	0.0007709	0.019	0.014	0.009	0.002	0.004	0.004	0.004	0.006	0.005	0.008	0.008	0.005	0.003	0.006		0.017	0.011	0.013	0.014	0.017	0.012	0.019	0.02	0.023	0.01	0.021	0.025	0.02	0.018	0.022	0.018	0.016
0.012	0.009	0.01	0.012	0.005	0.013	0.01	0.004	0.009	0.015	0.015	0.015	0.008	0.005	0.009	0.006	0.01	0.0007008	0.019	0.014	0.008	0.003	0.004	0.004	0.005	0.007	0.005	0.008	0.008	0.005	0.003	0.006		0.019	0.01	0.014	0.014	0.017	0.014	0.017	0.019	0.021	0.008	0.02	0.027	0.019	0.019	0.023	0.018	0.016
0.011	0.01	0.011	0.012	0.004	0.015	0.01	0.004	0.01	0.016	0.015	0.015	0.009	0.004	0.009	0.006	0.011	0.0003504	0.019	0.014	0.009	0.003	0.005	0.005	0.005	0.007	0.005	0.01	0.008	0.005	0.004	0.007		0.018	0.011	0.014	0.014	0.016	0.013	0.017	0.02	0.022	0.01	0.021	0.022	0.019	0.02	0.019	0.019	0.018
0.011	0.009	0.01	0.011	0.005	0.015	0.01	0.007	0.01	0.013	0.016	0.015	0.009	0.004	0.01	0.006	0.01	0.001	0.017	0.014	0.008	0.003	0.005	0.004	0.004	0.008	0.005	0.009	0.008	0.006	0.004	0.006		0.018	0.012	0.012	0.017	0.014	0.013	0.017	0.02	0.023	0.01	0.018	0.024	0.016	0.016	0.018	0.017	0.016
0.012	0.01	0.01	0.012	0.005	0.015	0.011	0.008	0.009	0.017	0.015	0.014	0.009	0.004	0.011	0.006	0.011	0.002	0.019	0.013	0.009	0.004	0.005	0.005	0.007	0.007	0.005	0.01	0.009	0.006	0.004	0.007		0.019	0.011	0.014	0.015	0.013	0.014	0.019	0.019	0.024	0.008	0.017	0.022	0.017	0.018	0.017	0.02	0.016
0.011	0.011	0.01	0.013	0.005	0.015	0.01	0.007	0.008	0.015	0.016	0.015	0.009	0.005	0.011	0.006	0.012	0.0005607	0.02	0.014	0.009	0.004	0.004	0.007	0.006	0.009	0.005	0.01	0.009	0.006	0.003	0.007		0.018	0.013	0.014	0.014	0.012	0.013	0.018	0.021	0.018	0.01	0.018	0.022	0.014	0.016	0.018	0.019	0.017
0.01	0.01	0.012	0.014	0.006	0.015	0.012	0.006	0.008	0.015	0.016	0.014	0.009	0.005	0.009	0.007	0.012	0.000841	0.018	0.016	0.009	0.003	0.004	0.005	0.005	0.008	0.006	0.009	0.01	0.007	0.004	0.008		0.016	0.012	0.014	0.016	0.01	0.014	0.017	0.019	0.021	0.011	0.018	0.021	0.014	0.017	0.017	0.019	0.016
0.011	0.011	0.01	0.014	0.006	0.015	0.012	0.007	0.01	0.015	0.015	0.015	0.01	0.005	0.011	0.007	0.013	0.001	0.017	0.014	0.009	0.004	0.005	0.006	0.007	0.01	0.006	0.01	0.009	0.006	0.005	0.007		0.017	0.013	0.014	0.016	0.01	0.013	0.019	0.018	0.022	0.01	0.018	0.021	0.014	0.018	0.015	0.018	0.015
0.011	0.012	0.011	0.014	0.007	0.016	0.011	0.008	0.01	0.017	0.015	0.015	0.01	0.004	0.012	0.008	0.013	0.001	0.016	0.017	0.011	0.003	0.007	0.007	0.007	0.008	0.006	0.011	0.009	0.007	0.005	0.008		0.015	0.015	0.013	0.015	0.009	0.015	0.017	0.018	0.023	0.009	0.019	0.02	0.012	0.017	0.016	0.019	0.015
0.012	0.011	0.01	0.013	0.006	0.016	0.012	0.008	0.008	0.017	0.014	0.015	0.009	0.006	0.01	0.007	0.012	0.001	0.015	0.013	0.011	0.004	0.005	0.007	0.007	0.01	0.005	0.012	0.01	0.006	0.005	0.008		0.015	0.015	0.012	0.016	0.009	0.015	0.016	0.019	0.021	0.009	0.017	0.02	0.012	0.018	0.015	0.016	0.014
0.012	0.011	0.012	0.014	0.007	0.015	0.013	0.01	0.009	0.014	0.016	0.014	0.01	0.005	0.011	0.007	0.013	0.0009811	0.015	0.014	0.012	0.002	0.006	0.008	0.008	0.009	0.006	0.011	0.01	0.006	0.006	0.007		0.015	0.014	0.015	0.016	0.008	0.013	0.016	0.017	0.02	0.011	0.015	0.021	0.011	0.016	0.013	0.017	0.013
0.012	0.011	0.011	0.013	0.007	0.015	0.01	0.009	0.01	0.015	0.016	0.012	0.011	0.006	0.011	0.009	0.013	0.002	0.016	0.013	0.012	0.003	0.004	0.008	0.009	0.009	0.005	0.012	0.01	0.006	0.006	0.008		0.013	0.014	0.015	0.015	0.007	0.013	0.016	0.018	0.018	0.012	0.016	0.017	0.011	0.018	0.013	0.017	0.014
0.011	0.013	0.011	0.012	0.008	0.016	0.012	0.009	0.009	0.013	0.016	0.013	0.011	0.005	0.011	0.007	0.012	0.002	0.013	0.015	0.01	0.004	0.006	0.008	0.008	0.009	0.006	0.013	0.01	0.006	0.006	0.008		0.014	0.015	0.015	0.014	0.008	0.014	0.015	0.018	0.017	0.011	0.013	0.016	0.01	0.018	0.012	0.014	0.014
0.012	0.011	0.011	0.013	0.009	0.016	0.011	0.009	0.011	0.014	0.014	0.012	0.01	0.006	0.012	0.009	0.014	0.001	0.014	0.014	0.011	0.004	0.006	0.011	0.009	0.009	0.005	0.012	0.008	0.007	0.005	0.008		0.013	0.016	0.015	0.016	0.007	0.014	0.015	0.016	0.018	0.013	0.015	0.015	0.01	0.018	0.011	0.015	0.014
0.011	0.012	0.011	0.012	0.007	0.016	0.012	0.011	0.009	0.014	0.016	0.013	0.01	0.006	0.012	0.009	0.014	0.001	0.014	0.013	0.012	0.005	0.005	0.008	0.01	0.009	0.007	0.013	0.01	0.007	0.006	0.01		0.013	0.017	0.013	0.015	0.006	0.013	0.013	0.019	0.016	0.012	0.014	0.016	0.01	0.018	0.011	0.018	0.014
0.012	0.012	0.012	0.013	0.008	0.015	0.012	0.01	0.01	0.014	0.015	0.011	0.011	0.006	0.012	0.009	0.014	0.002	0.012	0.013	0.011	0.003	0.007	0.01	0.008	0.009	0.006	0.013	0.011	0.007	0.007	0.009		0.012	0.018	0.014	0.016	0.005	0.014	0.013	0.015	0.015	0.011	0.012	0.013	0.009	0.017	0.009	0.015	0.014
0.009	0.011	0.01	0.013	0.009	0.015	0.012	0.009	0.009	0.014	0.015	0.011	0.01	0.006	0.013	0.008	0.013	0.002	0.011	0.013	0.014	0.004	0.008	0.009	0.009	0.009	0.006	0.012	0.011	0.007	0.007	0.011		0.012	0.016	0.014	0.016	0.004	0.014	0.012	0.016	0.013	0.011	0.011	0.012	0.006	0.017	0.01	0.016	0.012
0.012	0.012	0.012	0.012	0.008	0.015	0.012	0.009	0.008	0.015	0.014	0.011	0.011	0.006	0.01	0.009	0.013	0.003	0.011	0.013	0.013	0.003	0.007	0.009	0.009	0.009	0.006	0.014	0.011	0.007	0.007	0.009		0.011	0.018	0.013	0.015	0.005	0.013	0.013	0.016	0.014	0.01	0.011	0.012	0.007	0.017	0.008	0.014	0.012
0.011	0.013	0.01	0.014	0.009	0.014	0.012	0.009	0.009	0.014	0.013	0.013	0.011	0.007	0.01	0.008	0.013	0.002	0.011	0.012	0.012	0.004	0.008	0.011	0.011	0.009	0.007	0.013	0.009	0.009	0.007	0.01		0.01	0.017	0.013	0.014	0.003	0.013	0.013	0.013	0.013	0.011	0.012	0.012	0.007	0.018	0.007	0.012	0.012
0.011	0.012	0.01	0.012	0.01	0.013	0.013	0.011	0.011	0.014	0.012	0.011	0.011	0.006	0.01	0.01	0.012	0.002	0.009	0.014	0.012	0.004	0.008	0.011	0.01	0.009	0.006	0.014	0.01	0.008	0.006	0.008		0.009	0.017	0.013	0.016	0.003	0.013	0.012	0.013	0.011	0.01	0.012	0.011	0.006	0.017	0.007	0.011	0.013
0.013	0.012	0.012	0.014	0.01	0.014	0.012	0.01	0.008	0.013	0.013	0.012	0.01	0.007	0.011	0.01	0.012	0.002	0.009	0.013	0.013	0.004	0.008	0.01	0.011	0.009	0.006	0.014	0.009	0.007	0.006	0.011		0.009	0.016	0.014	0.014	0.003	0.014	0.01	0.011	0.012	0.011	0.008	0.008	0.005	0.016	0.006	0.011	0.012
0.011	0.011	0.011	0.012	0.01	0.016	0.013	0.011	0.009	0.013	0.011	0.011	0.011	0.006	0.01	0.009	0.013	0.003	0.01	0.013	0.014	0.003	0.007	0.01	0.011	0.009	0.007	0.013	0.01	0.009	0.006	0.01		0.009	0.017	0.014	0.015	0.004	0.012	0.011	0.01	0.01	0.01	0.01	0.01	0.005	0.017	0.006	0.013	0.013
0.01	0.012	0.012	0.014	0.01	0.014	0.014	0.01	0.009	0.014	0.011	0.011	0.011	0.008	0.011	0.009	0.013	0.002	0.009	0.012	0.012	0.003	0.008	0.011	0.011	0.01	0.008	0.013	0.01	0.008	0.008	0.009		0.008	0.017	0.013	0.014	0.002	0.012	0.01	0.012	0.01	0.009	0.008	0.009	0.005	0.016	0.006	0.012	0.012
0.013	0.011	0.012	0.013	0.01	0.014	0.013	0.012	0.01	0.013	0.012	0.01	0.01	0.007	0.01	0.011	0.012	0.003	0.008	0.01	0.012	0.004	0.009	0.011	0.009	0.011	0.006	0.013	0.011	0.009	0.008	0.01		0.007	0.017	0.012	0.014	0.002	0.013	0.01	0.01	0.008	0.013	0.008	0.007	0.004	0.016	0.005	0.01	0.012
0.011	0.011	0.013	0.014	0.013	0.014	0.014	0.012	0.009	0.011	0.011	0.01	0.012	0.007	0.011	0.01	0.012	0.004	0.007	0.01	0.013	0.005	0.009	0.01	0.01	0.01	0.007	0.012	0.012	0.008	0.008	0.011		0.007	0.015	0.013	0.015	0.003	0.013	0.009	0.009	0.008	0.012	0.009	0.007	0.005	0.015	0.004	0.011	0.011
0.011	0.011	0.013	0.011	0.01	0.014	0.015	0.012	0.008	0.012	0.01	0.01	0.012	0.007	0.011	0.009	0.012	0.004	0.007	0.011	0.011	0.005	0.009	0.009	0.011	0.008	0.007	0.014	0.011	0.009	0.007	0.009		0.006	0.016	0.013	0.015	0.003	0.012	0.009	0.009	0.008	0.013	0.006	0.006	0.004	0.015	0.004	0.009	0.011
0.01	0.009	0.013	0.013	0.011	0.013	0.012	0.012	0.01	0.012	0.011	0.01	0.01	0.006	0.012	0.009	0.012	0.003	0.006	0.012	0.014	0.004	0.01	0.012	0.01	0.009	0.005	0.013	0.012	0.008	0.01	0.01		0.005	0.015	0.013	0.013	0.002	0.01	0.008	0.008	0.007	0.011	0.006	0.007	0.004	0.014	0.003	0.008	0.01
0.01	0.013	0.012	0.012	0.012	0.012	0.013	0.011	0.009	0.012	0.009	0.01	0.012	0.007	0.011	0.01	0.012	0.003	0.007	0.01	0.012	0.005	0.01	0.01	0.011	0.01	0.007	0.012	0.011	0.009	0.007	0.01		0.006	0.016	0.013	0.014	0.002	0.011	0.008	0.007	0.008	0.012	0.005	0.007	0.004	0.013	0.005	0.008	0.012
0.011	0.012	0.012	0.012	0.012	0.013	0.014	0.013	0.007	0.012	0.009	0.009	0.01	0.007	0.012	0.011	0.012	0.003	0.006	0.01	0.012	0.004	0.009	0.011	0.012	0.01	0.006	0.01	0.011	0.008	0.008	0.01		0.005	0.014	0.011	0.013	0.002	0.011	0.008	0.007	0.006	0.013	0.007	0.006	0.004	0.014	0.003	0.008	0.01
0.011	0.011	0.013	0.011	0.012	0.012	0.012	0.01	0.01	0.012	0.009	0.008	0.011	0.007	0.012	0.009	0.012	0.005	0.005	0.01	0.012	0.005	0.011	0.011	0.011	0.01	0.007	0.011	0.011	0.01	0.008	0.01		0.005	0.016	0.012	0.012	0.002	0.009	0.007	0.007	0.007	0.01	0.005	0.006	0.003	0.013	0.003	0.009	0.01
0.01	0.012	0.012	0.011	0.012	0.012	0.013	0.014	0.009	0.011	0.008	0.009	0.011	0.006	0.012	0.01	0.011	0.004	0.005	0.009	0.012	0.007	0.011	0.013	0.012	0.009	0.007	0.012	0.012	0.011	0.009	0.01		0.004	0.014	0.01	0.013	0.002	0.01	0.006	0.007	0.005	0.01	0.005	0.003	0.003	0.012	0.003	0.009	0.011
0.011	0.013	0.012	0.011	0.011	0.011	0.013	0.011	0.009	0.01	0.009	0.008	0.011	0.006	0.01	0.009	0.012	0.005	0.004	0.009	0.013	0.007	0.01	0.011	0.012	0.009	0.008	0.012	0.01	0.01	0.008	0.01		0.005	0.013	0.01	0.012	0.001	0.01	0.006	0.006	0.005	0.012	0.005	0.005	0.003	0.011	0.003	0.007	0.01
0.01	0.014	0.013	0.011	0.012	0.012	0.013	0.012	0.008	0.01	0.009	0.009	0.01	0.006	0.012	0.012	0.01	0.004	0.004	0.011	0.012	0.006	0.011	0.012	0.01	0.01	0.008	0.01	0.013	0.008	0.008	0.01		0.004	0.016	0.01	0.011	0.001	0.01	0.007	0.005	0.005	0.011	0.004	0.004	0.003	0.01	0.002	0.006	0.01
0.01	0.012	0.013	0.01	0.012	0.011	0.012	0.012	0.01	0.009	0.007	0.008	0.01	0.007	0.011	0.011	0.012	0.004	0.003	0.009	0.013	0.007	0.011	0.012	0.013	0.01	0.008	0.013	0.011	0.011	0.01	0.009		0.004	0.012	0.01	0.01	0.001	0.01	0.006	0.004	0.005	0.011	0.005	0.005	0.003	0.011	0.002	0.006	0.01
0.009	0.012	0.012	0.011	0.012	0.01	0.011	0.012	0.009	0.01	0.008	0.008	0.009	0.006	0.011	0.011	0.01	0.004	0.004	0.009	0.012	0.006	0.011	0.011	0.01	0.01	0.007	0.012	0.012	0.009	0.008	0.01		0.003	0.013	0.009	0.011	0.001	0.009	0.005	0.005	0.004	0.009	0.004	0.003	0.003	0.011	0.002	0.005	0.01
0.009	0.012	0.014	0.01	0.013	0.011	0.011	0.012	0.01	0.01	0.007	0.009	0.011	0.007	0.013	0.012	0.01	0.003	0.004	0.01	0.012	0.008	0.012	0.009	0.012	0.009	0.008	0.01	0.012	0.01	0.011	0.01		0.003	0.013	0.008	0.011	0.001	0.008	0.005	0.005	0.004	0.012	0.003	0.004	0.003	0.009	0.001	0.006	0.008
0.009	0.011	0.012	0.01	0.013	0.009	0.011	0.011	0.011	0.008	0.007	0.008	0.01	0.007	0.012	0.011	0.01	0.005	0.003	0.008	0.012	0.007	0.012	0.013	0.013	0.009	0.007	0.011	0.01	0.01	0.008	0.009		0.003	0.01	0.009	0.011	0.0008863	0.007	0.005	0.004	0.003	0.01	0.005	0.002	0.003	0.009	0.002	0.006	0.009
0.01	0.012	0.011	0.01	0.014	0.01	0.013	0.013	0.009	0.009	0.006	0.007	0.01	0.008	0.012	0.011	0.008	0.004	0.003	0.008	0.012	0.008	0.014	0.011	0.012	0.009	0.009	0.01	0.011	0.01	0.009	0.01		0.003	0.012	0.01	0.01	0.001	0.008	0.005	0.004	0.003	0.01	0.003	0.003	0.003	0.007	0.002	0.006	0.008
0.008	0.013	0.012	0.009	0.012	0.01	0.013	0.012	0.009	0.008	0.006	0.008	0.01	0.007	0.011	0.011	0.009	0.006	0.002	0.008	0.012	0.009	0.011	0.013	0.013	0.01	0.008	0.011	0.009	0.01	0.009	0.009		0.002	0.011	0.008	0.01	0.0008154	0.008	0.004	0.004	0.003	0.011	0.003	0.003	0.002	0.009	0.002	0.005	0.007
0.009	0.011	0.01	0.01	0.012	0.01	0.011	0.011	0.01	0.008	0.006	0.007	0.009	0.007	0.012	0.011	0.011	0.004	0.003	0.007	0.012	0.01	0.011	0.01	0.013	0.01	0.008	0.011	0.011	0.01	0.01	0.009		0.002	0.01	0.009	0.009	0.0007445	0.007	0.004	0.003	0.002	0.011	0.003	0.003	0.003	0.006	0.002	0.005	0.007
0.008	0.012	0.012	0.009	0.012	0.008	0.009	0.011	0.009	0.007	0.005	0.007	0.008	0.007	0.012	0.012	0.011	0.005	0.002	0.007	0.011	0.011	0.011	0.011	0.013	0.01	0.008	0.012	0.011	0.011	0.01	0.009		0.002	0.01	0.008	0.009	0.0006381	0.007	0.004	0.004	0.003	0.009	0.003	0.002	0.002	0.006	0.002	0.006	0.008
0.009	0.011	0.011	0.01	0.012	0.009	0.01	0.014	0.008	0.007	0.005	0.006	0.009	0.007	0.012	0.011	0.01	0.005	0.002	0.009	0.011	0.009	0.013	0.012	0.013	0.009	0.008	0.009	0.009	0.01	0.009	0.01		0.002	0.012	0.008	0.009	0.0007445	0.007	0.003	0.003	0.002	0.01	0.003	0.002	0.002	0.007	0.001	0.005	0.006
0.008	0.012	0.01	0.008	0.012	0.008	0.011	0.01	0.009	0.007	0.005	0.006	0.009	0.005	0.012	0.012	0.01	0.007	0.001	0.009	0.012	0.01	0.01	0.012	0.012	0.009	0.007	0.012	0.01	0.009	0.01	0.009		0.002	0.01	0.007	0.009	0.0006381	0.007	0.003	0.002	0.002	0.007	0.002	0.002	0.002	0.005	0.001	0.004	0.007
0.007	0.012	0.01	0.008	0.013	0.008	0.011	0.012	0.009	0.007	0.005	0.005	0.008	0.008	0.012	0.012	0.01	0.005	0.002	0.008	0.013	0.011	0.012	0.013	0.011	0.009	0.008	0.011	0.011	0.008	0.008	0.008		0.002	0.009	0.007	0.009	0.0006027	0.006	0.003	0.002	0.002	0.007	0.002	0.002	0.002	0.005	0.0007002	0.004	0.006
0.008	0.011	0.01	0.01	0.013	0.007	0.01	0.011	0.009	0.006	0.004	0.006	0.009	0.008	0.01	0.011	0.009	0.006	0.001	0.008	0.01	0.009	0.012	0.013	0.012	0.009	0.008	0.009	0.009	0.009	0.008	0.009		0.002	0.008	0.008	0.008	0.0004963	0.006	0.003	0.002	0.001	0.009	0.002	0.002	0.002	0.004	0.0008912	0.004	0.007
0.008	0.011	0.01	0.007	0.013	0.008	0.01	0.008	0.008	0.006	0.004	0.005	0.009	0.007	0.011	0.013	0.01	0.006	0.0007127	0.007	0.01	0.011	0.013	0.013	0.012	0.01	0.009	0.009	0.009	0.01	0.01	0.008		0.002	0.009	0.007	0.007	0.0005318	0.006	0.003	0.003	0.002	0.01	0.002	0.001	0.002	0.005	0.001	0.003	0.007
0.007	0.009	0.009	0.008	0.011	0.007	0.009	0.011	0.008	0.006	0.004	0.006	0.008	0.007	0.009	0.012	0.009	0.006	0.001	0.006	0.011	0.014	0.012	0.013	0.012	0.008	0.008	0.009	0.009	0.009	0.01	0.009		0.002	0.008	0.007	0.007	0.0006027	0.006	0.003	0.002	0.002	0.008	0.003	0.002	0.001	0.004	0.001	0.003	0.006
0.006	0.01	0.01	0.008	0.013	0.007	0.01	0.011	0.009	0.005	0.004	0.005	0.009	0.007	0.011	0.011	0.008	0.005	0.001	0.006	0.01	0.012	0.013	0.013	0.012	0.009	0.008	0.009	0.011	0.01	0.009	0.009		0.001	0.01	0.005	0.007	0.0003545	0.005	0.002	0.003	0.002	0.008	0.002	0.002	0.001	0.004	0.0009549	0.004	0.005
0.009	0.011	0.01	0.007	0.011	0.006	0.009	0.009	0.007	0.005	0.003	0.005	0.009	0.007	0.011	0.01	0.008	0.006	0.002	0.006	0.009	0.012	0.011	0.012	0.011	0.009	0.009	0.008	0.009	0.009	0.009	0.008		0.001	0.009	0.007	0.008	0.0002482	0.005	0.002	0.001	0.002	0.007	0.002	0.002	0.002	0.003	0.0008912	0.004	0.005
0.007	0.009	0.009	0.007	0.01	0.007	0.009	0.01	0.006	0.005	0.004	0.005	0.009	0.008	0.01	0.009	0.008	0.005	0.001	0.006	0.01	0.011	0.012	0.011	0.01	0.01	0.008	0.009	0.009	0.009	0.01	0.008		0.001	0.007	0.005	0.008	0.0004609	0.005	0.002	0.001	0.002	0.009	0.002	0.002	0.001	0.002	0.0009549	0.003	0.005
0.007	0.01	0.01	0.007	0.012	0.005	0.009	0.009	0.007	0.005	0.003	0.005	0.007	0.008	0.011	0.01	0.008	0.005	0.001	0.005	0.008	0.012	0.011	0.013	0.01	0.009	0.008	0.008	0.008	0.009	0.008	0.008		0.001	0.007	0.005	0.007	0.0001064	0.004	0.002	0.002	0.001	0.006	0.002	0.001	0.001	0.003	0.0007002	0.003	0.006
0.008	0.009	0.01	0.007	0.011	0.005	0.009	0.01	0.007	0.005	0.003	0.004	0.008	0.008	0.01	0.011	0.009	0.005	0.001	0.006	0.009	0.013	0.011	0.012	0.013	0.01	0.007	0.008	0.008	0.008	0.008	0.007		0.001	0.008	0.006	0.006	0.0002836	0.004	0.002	0.002	0.001	0.005	0.001	0.002	0.002	0.002	0.0007639	0.003	0.006
0.006	0.009	0.01	0.008	0.012	0.006	0.01	0.01	0.008	0.005	0.003	0.005	0.007	0.007	0.01	0.012	0.009	0.005	0.0008654	0.005	0.009	0.014	0.013	0.011	0.01	0.009	0.007	0.008	0.009	0.008	0.009	0.007		0.0009361	0.009	0.006	0.006	0.0003191	0.003	0.002	0.001	0.0009031	0.007	0.003	0.002	0.001	0.002	0.0005093	0.003	0.005
0.007	0.009	0.009	0.007	0.011	0.006	0.008	0.008	0.007	0.004	0.003	0.004	0.008	0.008	0.01	0.011	0.007	0.006	0.0009672	0.006	0.008	0.016	0.011	0.012	0.01	0.008	0.008	0.007	0.007	0.008	0.01	0.007		0.001	0.007	0.004	0.006	0.0002127	0.004	0.002	0.002	0.0007225	0.006	0.001	0.001	0.001	0.002	0.0009549	0.003	0.006
0.006	0.008	0.009	0.006	0.01	0.006	0.007	0.009	0.006	0.004	0.002	0.003	0.007	0.009	0.009	0.01	0.007	0.005	0.0006618	0.004	0.009	0.014	0.01	0.01	0.012	0.009	0.008	0.007	0.008	0.009	0.008	0.009		0.0009829	0.007	0.005	0.007	0.0002127	0.004	0.002	0.001	0.002	0.007	0.001	0.001	0.001	0.002	0.0004456	0.003	0.004
0.007	0.01	0.009	0.006	0.01	0.005	0.008	0.008	0.006	0.004	0.003	0.005	0.007	0.007	0.01	0.011	0.007	0.005	0.0006618	0.004	0.008	0.012	0.01	0.011	0.011	0.008	0.009	0.007	0.008	0.008	0.009	0.008		0.001	0.007	0.005	0.005	0.0002482	0.003	0.002	0.001	0.001	0.004	0.002	0.002	0.001	0.002	0.0007639	0.002	0.004
0.006	0.009	0.008	0.006	0.011	0.005	0.008	0.009	0.007	0.004	0.003	0.004	0.007	0.008	0.009	0.01	0.009	0.005	0.0008145	0.005	0.009	0.014	0.009	0.013	0.01	0.009	0.009	0.007	0.008	0.009	0.009	0.007		0.0009829	0.005	0.004	0.005	0.0001064	0.003	0.0009011	0.001	0.001	0.006	0.001	0.001	0.001	0.002	0.0005729	0.003	0.005
0.006	0.01	0.007	0.006	0.01	0.004	0.007	0.008	0.005	0.003	0.002	0.003	0.007	0.009	0.009	0.01	0.007	0.005	0.0007636	0.003	0.009	0.015	0.012	0.01	0.011	0.008	0.009	0.007	0.008	0.006	0.008	0.008		0.0009361	0.007	0.005	0.005	0.0001064	0.003	0.001	0.002	0.0008128	0.006	0.002	0.001	0.0008244	0.002	0.0004456	0.002	0.004
0.004	0.009	0.007	0.005	0.009	0.005	0.007	0.009	0.006	0.003	0.003	0.003	0.007	0.007	0.008	0.009	0.006	0.005	0.00056	0.003	0.009	0.013	0.01	0.012	0.01	0.006	0.008	0.007	0.008	0.008	0.009	0.007		0.0006552	0.006	0.004	0.005	0.0001418	0.003	0.0009386	0.0005998	0.001	0.004	0.002	0.0006431	0.0005889	0.0009658	0.001	0.003	0.004
0.006	0.009	0.006	0.005	0.009	0.004	0.006	0.007	0.008	0.003	0.002	0.003	0.007	0.009	0.007	0.009	0.006	0.005	0.0006109	0.004	0.007	0.013	0.012	0.012	0.011	0.009	0.01	0.005	0.008	0.007	0.009	0.006		0.0008893	0.006	0.004	0.004	0.0002127	0.003	0.001	0.0007711	0.0003612	0.005	0.002	0.001	0.0003533	0.0009198	0.0005093	0.002	0.003
0.005	0.006	0.007	0.006	0.009	0.003	0.007	0.008	0.005	0.003	0.002	0.003	0.006	0.008	0.007	0.01	0.007	0.005	0.00056	0.003	0.008	0.015	0.011	0.011	0.009	0.009	0.009	0.007	0.008	0.008	0.01	0.007		0.0006552	0.007	0.004	0.004	0.0001773	0.003	0.001	0.001	0.001	0.006	0.002	0.001	0.0005889	0.0007819	0.0007002	0.002	0.004
0.004	0.007	0.007	0.005	0.009	0.003	0.006	0.009	0.004	0.003	0.002	0.003	0.008	0.007	0.008	0.009	0.006	0.006	0.00056	0.003	0.008	0.015	0.008	0.012	0.009	0.007	0.009	0.006	0.008	0.007	0.007	0.005		0.0007957	0.005	0.004	0.004	0.0001418	0.003	0.001	0.0008568	0.001	0.006	0.002	0.001	0.00053	0.0007359	0.0004456	0.003	0.004
0.004	0.007	0.006	0.006	0.009	0.004	0.006	0.008	0.005	0.003	0.002	0.003	0.006	0.009	0.008	0.009	0.006	0.004	0.0005091	0.003	0.006	0.014	0.011	0.011	0.008	0.007	0.007	0.005	0.006	0.009	0.009	0.006		0.0008893	0.005	0.003	0.004	7.09e-05	0.002	0.0007509	0.001	0.0003612	0.004	0.001	0.0009939	0.0003533	0.0006899	0.0004456	0.002	0.003
0.004	0.007	0.006	0.006	0.009	0.003	0.005	0.007	0.005	0.003	0.002	0.004	0.006	0.009	0.007	0.01	0.006	0.005	0.0004582	0.002	0.006	0.013	0.011	0.011	0.01	0.007	0.009	0.007	0.007	0.008	0.008	0.006		0.0005148	0.005	0.004	0.003	3.545e-05	0.003	0.001	0.0008568	0.0001806	0.005	0.001	0.0006431	0.0003533	0.0006439	0.0005729	0.002	0.003
0.005	0.007	0.006	0.005	0.009	0.003	0.006	0.008	0.006	0.002	0.001	0.002	0.006	0.008	0.009	0.009	0.006	0.005	0.0002036	0.002	0.007	0.011	0.009	0.01	0.008	0.007	0.008	0.006	0.007	0.008	0.008	0.007		0.001	0.005	0.003	0.003	0.0001418	0.002	0.0005632	0.0006855	0.0009031	0.005	0.002	0.001	0.0004711	0.0005059	0.0003183	0.002	0.003
0.005	0.007	0.006	0.005	0.008	0.003	0.005	0.008	0.003	0.003	0.002	0.003	0.006	0.008	0.007	0.01	0.005	0.006	0.00056	0.003	0.008	0.013	0.009	0.01	0.008	0.006	0.009	0.006	0.007	0.008	0.008	0.006		0.0006084	0.005	0.003	0.004	0.0002482	0.002	0.0007509	0.0004284	0.0006322	0.004	0.001	0.0006431	0.00053	0.0008279	0.0002546	0.002	0.003
0.004	0.007	0.005	0.006	0.008	0.003	0.005	0.007	0.003	0.003	0.001	0.003	0.005	0.01	0.006	0.009	0.005	0.005	0.0004072	0.001	0.008	0.011	0.009	0.009	0.008	0.006	0.009	0.005	0.007	0.007	0.008	0.006		0.000468	0.005	0.003	0.003	7.09e-05	0.002	0.0007509	0.0006855	0.0003612	0.006	0.001	0.0006431	0.0004711	0.0006899	0.0005729	0.002	0.003
0.004	0.006	0.006	0.005	0.008	0.002	0.005	0.006	0.004	0.002	0.001	0.003	0.005	0.008	0.006	0.009	0.005	0.006	0.0002036	0.002	0.006	0.012	0.01	0.011	0.008	0.008	0.008	0.005	0.006	0.008	0.008	0.006		0.0003744	0.005	0.003	0.003	7.09e-05	0.002	0.0007509	0.0007711	0.0002709	0.004	0.001	0.0009939	0.0003533	0.0004599	0.0004456	0.001	0.003
0.005	0.006	0.006	0.004	0.007	0.003	0.004	0.008	0.004	0.002	0.002	0.003	0.005	0.009	0.006	0.009	0.004	0.005	0.0003054	0.002	0.007	0.014	0.009	0.01	0.007	0.006	0.009	0.005	0.006	0.006	0.008	0.008		0.000468	0.004	0.002	0.002	7.09e-05	0.002	0.0006383	0.0005998	0.0008128	0.004	0.002	0.0007015	0.0002944	0.0006439	0.000191	0.002	0.002
0.003	0.006	0.004	0.005	0.006	0.003	0.005	0.007	0.004	0.002	0.001	0.002	0.005	0.007	0.006	0.007	0.005	0.005	0.0001527	0.003	0.006	0.014	0.007	0.01	0.006	0.006	0.008	0.005	0.006	0.008	0.007	0.007		0.0003276	0.004	0.002	0.002	0	0.001	0.001	0.001	0.0009031	0.004	0.001	0.0007015	0.0002944	0.000276	0.000191	0.002	0.002
0.004	0.005	0.006	0.004	0.006	0.003	0.003	0.006	0.002	0.002	0.001	0.002	0.005	0.009	0.006	0.008	0.006	0.005	0.0001018	0.002	0.006	0.013	0.008	0.009	0.008	0.007	0.008	0.005	0.006	0.006	0.008	0.006		0.0003276	0.003	0.002	0.003	0	0.002	0.0009386	0.001	0.0002709	0.005	0.0008285	0.001	0.0003533	0.000138	0.0004456	0.002	0.003
0.004	0.005	0.005	0.005	0.007	0.002	0.004	0.007	0.003	0.002	0.0009148	0.002	0.005	0.009	0.006	0.007	0.005	0.007	0.0002545	0.002	0.006	0.013	0.009	0.01	0.008	0.006	0.007	0.005	0.006	0.006	0.007	0.006		0.0005148	0.004	0.002	0.003	3.545e-05	0.002	0.0004506	0.0005998	0.0005419	0.004	0.002	0.0005846	0.0002355	0.000276	0.0003819	0.002	0.002
0.004	0.006	0.005	0.004	0.006	0.003	0.003	0.008	0.004	0.002	0.001	0.003	0.005	0.008	0.005	0.008	0.005	0.006	0.0003054	0.001	0.006	0.012	0.007	0.009	0.007	0.006	0.007	0.004	0.006	0.006	0.008	0.005		0.0006084	0.004	0.002	0.002	3.545e-05	0.001	0.001	0.0003427	0.0003612	0.005	0.0007364	0.0008769	0.0002355	9.198e-05	0.0001273	0.001	0.002
0.004	0.005	0.005	0.004	0.007	0.003	0.004	0.007	0.003	0.002	0.001	0.003	0.005	0.007	0.004	0.007	0.005	0.005	0.0002545	0.002	0.006	0.012	0.008	0.009	0.007	0.007	0.007	0.004	0.006	0.006	0.007	0.005		0.0003744	0.004	0.002	0.002	0	0.002	0.0007885	0.0006855	0.0006322	0.005	0.001	0.00076	0.0002355	0.000276	0.0003183	0.002	0.002
0.004	0.004	0.004	0.004	0.006	0.002	0.003	0.006	0.003	0.002	0.001	0.002	0.004	0.007	0.005	0.008	0.004	0.005	0	0.002	0.006	0.013	0.008	0.008	0.006	0.005	0.008	0.004	0.005	0.006	0.007	0.006		0.0003276	0.003	0.002	0.001	0.0001418	0.001	0.0003755	0.0005998	0.0006322	0.004	0.0008285	0.001	0.0002355	0	0.0004456	0.001	0.002
0.004	0.005	0.004	0.004	0.007	0.002	0.003	0.005	0.002	0.002	0.0009148	0.003	0.005	0.009	0.005	0.007	0.004	0.006	0.0001018	0.001	0.005	0.011	0.006	0.006	0.005	0.007	0.008	0.004	0.005	0.005	0.007	0.005		0.0005616	0.003	0.002	0.001	7.09e-05	0.002	0.0005632	0.000257	0.0009031	0.003	0.001	0.0009939	5.889e-05	0.00023	0.0001273	0.001	0.003
0.003	0.004	0.004	0.003	0.006	0.002	0.003	0.006	0.002	0.002	0.001	0.002	0.004	0.008	0.004	0.006	0.004	0.005	0.0001018	0.0008288	0.004	0.011	0.007	0.009	0.008	0.007	0.008	0.004	0.006	0.006	0.006	0.005		0.0005616	0.003	0.002	0.001	0	0.002	0.0006383	0.0005141	0.0002709	0.004	0.001	0.0005846	0.0003533	9.198e-05	0.0003183	0.001	0.002
0.003	0.004	0.003	0.003	0.006	0.002	0.003	0.007	0.002	0.002	0.001	0.002	0.006	0.009	0.005	0.007	0.004	0.005	0.0001527	0.0008288	0.005	0.01	0.007	0.007	0.006	0.006	0.008	0.004	0.005	0.005	0.007	0.005		0.0006552	0.002	0.002	0.001	0.0001064	0.001	0.0005632	0.0003427	0.0002709	0.003	0.0006444	0.0009939	0.0001178	0	0.0001273	0.001	0.002
0.004	0.005	0.004	0.004	0.005	0.002	0.003	0.006	0.003	0.001	0.0004574	0.002	0.004	0.007	0.005	0.006	0.004	0.006	0.0001527	0.001	0.004	0.011	0.007	0.008	0.006	0.006	0.007	0.004	0.004	0.006	0.006	0.005		0.0005148	0.003	0.001	0.002	7.09e-05	0.001	0.0007509	0.0005141	0.0002709	0.003	0.0007364	0.0005262	0.0001178	9.198e-05	0.0002546	0.0006213	0.002
0.003	0.004	0.003	0.003	0.006	0.002	0.003	0.005	0.002	0.001	0.000998	0.001	0.004	0.008	0.005	0.006	0.003	0.004	0.0001018	0.0006028	0.005	0.011	0.007	0.006	0.006	0.006	0.007	0.004	0.004	0.006	0.006	0.005		0.0003744	0.003	0.002	0.001	3.545e-05	0.001	0.0009011	0.0005998	0.0009934	0.003	0.0007364	0.0007015	0.0002944	4.599e-05	0.0003819	0.001	0.001
0.003	0.003	0.004	0.003	0.005	0.002	0.003	0.007	0.001	0.001	0.0008316	0.001	0.004	0.007	0.004	0.007	0.003	0.006	0	0.0009042	0.004	0.01	0.007	0.005	0.007	0.006	0.006	0.004	0.005	0.006	0.007	0.005		0.0003744	0.003	0.002	0.001	7.09e-05	0.0009041	0.0004506	0.0005141	0.0001806	0.004	0.0009206	0.00076	0.0001178	9.198e-05	0.0003819	0.001	0.002
0.004	0.004	0.003	0.003	0.004	0.002	0.002	0.006	0.001	0.001	0.0007069	0.001	0.004	0.009	0.003	0.006	0.003	0.005	0	0.0008288	0.005	0.009	0.007	0.008	0.006	0.004	0.007	0.004	0.004	0.006	0.005	0.004		0.0002808	0.003	0.002	0.001	3.545e-05	0.001	0.0004506	0.0008568	0.0007225	0.004	0.001	0.0006431	0.0002944	0	0	0.001	0.002
0.004	0.004	0.003	0.003	0.006	0.001	0.003	0.006	0.002	0.001	0.0005821	0.002	0.003	0.007	0.004	0.006	0.002	0.006	0.0001018	0.0005274	0.004	0.009	0.007	0.006	0.006	0.005	0.007	0.004	0.005	0.006	0.006	0.004		0.000234	0.002	0.001	0.0008446	3.545e-05	0.0009827	0.0004506	0.0005141	0.0005419	0.003	0.0004603	0.0006431	0.0001178	4.599e-05	0.0003183	0.0006778	0.001
0.002	0.004	0.003	0.004	0.006	0.002	0.002	0.004	0.002	0.001	0.0006653	0.002	0.004	0.008	0.003	0.006	0.003	0.005	0.0001018	0.0007535	0.004	0.009	0.006	0.006	0.005	0.004	0.006	0.003	0.004	0.005	0.007	0.005		0.0001404	0.003	0.002	0.0006862	0	0.001	0.0005632	0.0006855	0.0001806	0.004	0.0003682	0.0006431	5.889e-05	0	0.0002546	0.0008473	0.001
0.003	0.004	0.002	0.003	0.005	0.001	0.002	0.005	0.002	0.001	0.000998	0.002	0.004	0.008	0.004	0.005	0.003	0.007	0.0001018	0.0008288	0.004	0.009	0.006	0.005	0.006	0.006	0.007	0.003	0.004	0.006	0.005	0.004		9.361e-05	0.002	0.001	0.0006334	0	0.000511	0.0001126	0.000257	0.0004515	0.003	0.0007364	0.00076	0	9.198e-05	0.0002546	0.001	0.001
0.003	0.003	0.003	0.004	0.004	0.002	0.002	0.005	0.001	0.001	0.0007069	0.002	0.003	0.007	0.003	0.005	0.003	0.006	5.091e-05	0.0009795	0.003	0.009	0.006	0.006	0.005	0.005	0.006	0.003	0.004	0.006	0.006	0.004		0.0006084	0.003	0.002	0.0008974	0	0.0006682	0.0003379	0.0005141	0.0002709	0.003	0.0005523	0.0004677	0.0001767	0	0.000191	0.0007908	0.002
0.003	0.002	0.002	0.003	0.004	0.001	0.002	0.006	0.001	0.002	0.0006653	0.002	0.004	0.006	0.002	0.005	0.003	0.007	0.0001018	0.0006028	0.003	0.008	0.007	0.006	0.004	0.004	0.006	0.004	0.005	0.005	0.005	0.004		0.0003744	0.003	0.001	0.0008974	3.545e-05	0.0009434	0.0003379	0.0005141	0.0001806	0.004	0.0008285	0.0008185	0.0002944	0	0.0002546	0.0009038	0.001
0.003	0.003	0.003	0.002	0.005	0.002	0.002	0.006	0.001	0.001	0.0006653	0.0009554	0.004	0.007	0.003	0.004	0.002	0.006	0.0001527	0.001	0.003	0.007	0.005	0.004	0.005	0.006	0.006	0.004	0.005	0.004	0.005	0.005		0.0007489	0.002	0.001	0.0003695	0	0.0008648	0.0006383	0.0005998	0.0001806	0.002	0.0009206	0.0005846	0.0001767	4.599e-05	0.0002546	0.001	0.0009717
0.002	0.003	0.002	0.003	0.003	0.002	0.002	0.005	0.000835	0.0008166	0.0006653	0.001	0.004	0.006	0.003	0.005	0.003	0.006	5.091e-05	0.0008288	0.003	0.006	0.005	0.006	0.005	0.005	0.005	0.004	0.004	0.005	0.006	0.003		0.0003744	0.003	0.0008488	0.0005279	0	0.0003538	0.0006758	0.000257	0.0003612	0.004	0.0006444	0.0006431	0.0001178	9.198e-05	0.0002546	0.001	0.002
0.003	0.004	0.002	0.002	0.004	0.002	0.002	0.005	0.0007422	0.0008166	0.000499	0.001	0.003	0.007	0.003	0.004	0.002	0.006	0	0.0006781	0.003	0.009	0.005	0.004	0.005	0.004	0.006	0.004	0.004	0.005	0.005	0.005		0.000468	0.002	0.001	0.0006334	0	0.0002752	0.0005256	0.000257	0.0002709	0.003	0.0002762	0.0007015	0.0001178	0	0.000191	0.0006213	0.001
0.002	0.003	0.002	0.002	0.004	0.001	0.002	0.006	0.001	0.001	0.0007901	0.001	0.003	0.005	0.002	0.004	0.002	0.006	0	0.0006028	0.003	0.007	0.005	0.004	0.004	0.005	0.006	0.004	0.004	0.005	0.006	0.004		0.0003276	0.002	0.0007922	0.0004223	3.545e-05	0.0004324	0.0004881	0.0003427	0.0001806	0.004	0.0004603	0.0002338	0.0001178	0	0.0002546	0.0005648	0.001
0.003	0.003	0.002	0.003	0.003	0.001	0.001	0.003	0.001	0.001	0.0006237	0.0009099	0.003	0.006	0.002	0.004	0.003	0.007	5.091e-05	0.0004521	0.002	0.008	0.006	0.005	0.005	0.003	0.005	0.004	0.003	0.004	0.006	0.005		0.0003744	0.002	0.001	0.0004751	0	0.0005896	0.0003755	0.0003427	0.0006322	0.003	0.0006444	0.0006431	0.0001178	0	0.000191	0.0007343	0.001
0.002	0.003	0.002	0.003	0.004	0.001	0.001	0.004	0.002	0.001	0.0008732	0.001	0.002	0.007	0.003	0.004	0.003	0.008	0	0.0005274	0.003	0.006	0.004	0.004	0.004	0.003	0.006	0.004	0.003	0.004	0.005	0.004		9.361e-05	0.002	0.0009619	0.0004223	0	0.0005896	0.0007134	0.0003427	0	0.002	0.001	0.0007015	0	0	0.0001273	0.0008473	0.0006802
0.002	0.002	0.002	0.002	0.004	0.001	0.001	0.005	0.001	0.001	0.0005406	0.0008644	0.003	0.007	0.002	0.004	0.002	0.007	0	0.0005274	0.002	0.006	0.005	0.003	0.004	0.004	0.007	0.003	0.003	0.004	0.005	0.004		0.000234	0.002	0.001	0.0002639	0	0.0005503	0.000413	0.0004284	9.031e-05	0.002	0.0006444	0.0004092	0.0001767	0	0.000191	0.0007343	0.001
0.002	0.003	0.002	0.003	0.004	0.001	0.002	0.005	0.0007422	0.001	0.0008732	0.001	0.003	0.006	0.002	0.003	0.002	0.006	0	0.0007535	0.002	0.006	0.004	0.004	0.004	0.004	0.005	0.004	0.003	0.004	0.006	0.002		0.000234	0.001	0.001	0.0002111	0	0.0003538	0.0004881	0.0007711	0.0004515	0.002	0.001	0.0005262	0.0001178	0	0.0003183	0.0008473	0.001
0.002	0.002	0.001	0.002	0.003	0.002	0.001	0.004	0.0006494	0.0006532	0.000499	0.001	0.002	0.006	0.002	0.004	0.002	0.008	5.091e-05	0.0007535	0.003	0.005	0.004	0.003	0.004	0.004	0.005	0.002	0.004	0.004	0.005	0.004		0.0002808	0.002	0.0006224	0.0001056	0	0.0004717	0.0002253	0.0005141	0.0003612	0.003	0.0002762	0.0002923	5.889e-05	0	0.000191	0.001	0.0009717
0.002	0.003	0.001	0.002	0.003	0.001	0.002	0.006	0.0005566	0.0007349	0.0007069	0.0009099	0.002	0.006	0.002	0.004	0.002	0.006	5.091e-05	0.000226	0.002	0.007	0.005	0.002	0.004	0.003	0.006	0.003	0.003	0.005	0.006	0.004		0.0001404	0.002	0.0004527	0.0001056	0	0.0003931	0.0002253	0.000257	0.0005419	0.002	0.0004603	0.0003508	5.889e-05	0	6.366e-05	0.0005648	0.001
0.002	0.003	0.001	0.001	0.003	0.001	0.002	0.003	0.0007422	0.001	0.0005821	0.001	0.002	0.006	0.002	0.004	0.002	0.006	0.0001018	7.535e-05	0.002	0.006	0.004	0.003	0.003	0.004	0.006	0.003	0.003	0.005	0.005	0.004		9.361e-05	0.002	0.0007356	0.0003167	0	0.0003145	0.0003379	0.0003427	9.031e-05	0.002	0.0004603	0.0003508	5.889e-05	0	0.0001273	0.0006213	0.0009717
0.002	0.002	0.0009916	0.002	0.003	0.001	0.001	0.005	0.0005566	0.0007757	0.000998	0.001	0.003	0.006	0.002	0.003	0.002	0.004	0.0001018	0.0006781	0.002	0.006	0.003	0.004	0.003	0.004	0.005	0.002	0.003	0.005	0.004	0.004		0.0002808	0.002	0.0007922	0.0001056	0	0.0003538	0.0002628	0.0001714	0.0003612	0.003	0.0004603	0.0004092	0.0001178	0	6.366e-05	0.001	0.001
0.002	0.002	0.0008925	0.002	0.003	0.0007836	0.002	0.003	0.0004639	0.0008982	0.0004574	0.0009099	0.003	0.005	0.002	0.003	0.002	0.007	0	0.0005274	0.001	0.004	0.003	0.004	0.003	0.004	0.004	0.003	0.003	0.005	0.005	0.003		0.000234	0.001	0.000679	0.0003167	0	0.0003145	0.0003755	0.0004284	0.0002709	0.001	0.0006444	0.0004092	0	0	0	0.0005084	0.0004373
0.002	0.002	0.001	0.002	0.003	0.001	0.001	0.004	0.000835	0.0008166	0.000499	0.0008189	0.002	0.005	0.002	0.003	0.002	0.007	0	0.0001507	0.001	0.005	0.004	0.003	0.003	0.003	0.005	0.003	0.003	0.004	0.005	0.004		0.0001404	0.001	0.0005658	0.0002111	3.545e-05	0.0002358	0.0002253	0.0003427	0.0003612	0.003	0.0003682	0.0003508	0.0001767	4.599e-05	6.366e-05	0.001	0.0006316
0.002	0.002	0.0008925	0.002	0.003	0.001	0.001	0.003	0.0007422	0.0008166	0.0005821	0.0009554	0.002	0.005	0.002	0.003	0.001	0.007	0	0.000226	0.002	0.005	0.004	0.005	0.004	0.004	0.005	0.002	0.003	0.005	0.005	0.003		0.000234	0.0008321	0.0007922	0.0001056	0	0.0001965	0.0001502	0.0001714	9.031e-05	0.002	0.0005523	0.0003508	0	0	0.000191	0.0005648	0.0007288
0.002	0.002	0.000942	0.002	0.003	0.001	0.001	0.004	0.0005566	0.001	0.0007485	0.0009554	0.002	0.005	0.001	0.003	0.001	0.006	0	0.000226	0.002	0.005	0.002	0.003	0.003	0.004	0.005	0.002	0.002	0.004	0.004	0.002		0.0001872	0.001	0.0007922	5.279e-05	0	0.0003538	0.000413	0.0005998	0.0003612	0.002	0.0006444	0.0004092	0	0	0	0.0006778	0.0004373
0.002	0.001	0.001	0.002	0.002	0.0008272	0.002	0.003	0.0005566	0.0008166	0.0003742	0.0009554	0.002	0.005	0.002	0.003	0.001	0.007	0	0.0001507	0.001	0.005	0.004	0.003	0.003	0.002	0.005	0.003	0.002	0.004	0.005	0.004		0.0002808	0.001	0.000679	0	0	3.931e-05	0.0002253	0.000257	0.0002709	0.002	0.0008285	0.0003508	5.889e-05	0	0.0001273	0.0007908	0.0004858
0.002	0.001	0.001	0.002	0.003	0.001	0.002	0.005	0.0004639	0.001	0.0004158	0.0009099	0.002	0.005	0.001	0.003	0.002	0.007	0	0.0003767	0.002	0.004	0.003	0.002	0.003	0.003	0.004	0.002	0.003	0.004	0.005	0.003		0.000234	0.001	0.000679	5.279e-05	0	0.0002752	0.0006007	0.000257	0.0005419	0.002	0.0006444	0.0002338	0	0	0.0001273	0.0006213	0.0007288
0.002	0.002	0.0006941	0.002	0.002	0.0007401	0.001	0.003	0.0006494	0.0008166	0.0007069	0.001	0.002	0.004	0.001	0.003	0.002	0.006	0	0.0006781	0.001	0.003	0.003	0.003	0.003	0.003	0.004	0.002	0.003	0.004	0.004	0.004		0.000234	0.0008961	0.0005658	5.279e-05	0	0.0002752	0.0002253	0.0005998	0.0001806	0.003	0.0003682	0.0004677	0	0	6.366e-05	0.0009038	0.0005344
0.002	0.002	0.0007437	0.002	0.002	0.001	0.001	0.004	0.0004639	0.0005308	0.0007485	0.0007734	0.002	0.004	0.001	0.003	0.002	0.006	0	0.0005274	0.0008424	0.003	0.002	0.001	0.002	0.003	0.003	0.003	0.001	0.003	0.004	0.003		0.0001872	0.0009601	0.0003395	0	0	0.0001179	0.0004506	0.0003427	0.0001806	0.002	0.0004603	0.0003508	0	0	6.366e-05	0.0002259	0.0004858
0.002	0.001	0.0008429	0.001	0.002	0.001	0.001	0.003	0.0004639	0.0008982	0.0004158	0.0009554	0.002	0.006	0.001	0.003	0.002	0.007	0	0.0003014	0.001	0.003	0.002	0.002	0.003	0.003	0.004	0.002	0.003	0.003	0.003	0.003		0.0002808	0.0008321	0.0002263	0.0001056	0	0	0.0002628	0.000257	0.0001806	0.002	0.0002762	0.0003508	5.889e-05	0	6.366e-05	0.0007343	0.0005344
0.002	0.002	0.0008429	0.002	0.003	0.001	0.001	0.003	0.0001855	0.0007349	0.0002079	0.0007734	0.002	0.004	0.0008695	0.002	0.002	0.007	0	7.535e-05	0.001	0.003	0.002	0.003	0.002	0.003	0.005	0.002	0.002	0.003	0.004	0.004		0.0003744	0.0008961	0.0004527	0	0	0.0001965	0.0001126	0.0003427	0.0003612	0.002	0.0005523	0.0002338	0	0	6.366e-05	0.0006213	0.0006316
0.002	0.002	0.0006941	0.002	0.002	0.0006966	0.002	0.003	0.0003711	0.0008166	0.0002495	0.0006369	0.002	0.005	0.0008152	0.002	0.001	0.007	0	0.0003767	0.001	0.003	0.002	0.002	0.004	0.003	0.005	0.003	0.002	0.003	0.004	0.003		0.0003744	0.000576	0.0005093	0	0	7.862e-05	0.0002628	0.0001714	0.0003612	0.001	0.0001841	0.0003508	0	0	6.366e-05	0.0007908	0.0003401
0.001	0.002	0.0007437	0.002	0.002	0.0009142	0.0009985	0.002	0.0002783	0.0008166	0.000499	0.0006369	0.002	0.004	0.002	0.002	0.001	0.007	0	0.0003767	0.001	0.002	0.002	0.002	0.002	0.004	0.004	0.002	0.002	0.004	0.005	0.002		0.0001404	0.0008961	0.0002263	0	0	3.931e-05	7.509e-05	8.568e-05	0.0001806	0.002	0.0006444	0.0004092	0	0	6.366e-05	0.0003954	0.0006316
0.001	0.001	0.0005454	0.002	0.001	0.001	0.001	0.002	0.0002783	0.000939	0.0006653	0.000455	0.002	0.005	0.001	0.003	0.002	0.006	0	0.0001507	0.001	0.003	0.002	0.002	0.003	0.002	0.004	0.002	0.003	0.003	0.005	0.003		0.0001872	0.001	0.0003961	0	0	0	0.0001126	0.0005998	0.0002709	0.002	9.206e-05	0.0001754	0	0	0	0.0005084	0.0003887
0.001	0.002	0.0006941	0.001	0.002	0.0009578	0.001	0.004	0.0006494	0.0006124	0.0006653	0.0005914	0.002	0.005	0.0008695	0.002	0.001	0.005	0	0.000226	0.002	0.003	0.001	0.002	0.002	0.003	0.004	0.001	0.002	0.004	0.004	0.003		0	0.000448	0.0005658	0	0	7.862e-05	0.0002253	0.000257	0.0002709	0.001	0.0003682	0	0	0	6.366e-05	0.0002259	0.0003401
0.001	0.001	0.0008429	0.001	0.002	0.0008272	0.001	0.003	0.0003711	0.0005716	0.0004574	0.0009099	0.001	0.004	0.001	0.003	0.001	0.006	0	0.0003767	0.000895	0.002	0.002	0.002	0.002	0.003	0.003	0.002	0.003	0.003	0.003	0.003		0.0001404	0.000768	0.0005093	0	0	3.931e-05	0.0003379	0.000257	0.0002709	0.001	0.0006444	0.0002338	0	0	6.366e-05	0.0005084	0.0003401
0.001	0.001	0.0008925	0.001	0.002	0.001	0.001	0.003	0.0001855	0.0004899	0.0005406	0.0007279	0.002	0.004	0.001	0.002	0.0008552	0.008	0	0	0.001	0.002	0.002	0.001	0.002	0.002	0.004	0.002	0.002	0.003	0.004	0.002		9.361e-05	0.0009601	0.0002829	0	0	0.0001179	0.0002628	0.000257	0.0001806	0.001	0.0002762	0.0004092	0	0	0	0.0003389	0.0003401
0.001	0.001	0.0002975	0.002	0.002	0.0008707	0.002	0.003	0.0003711	0.0004083	0.0007069	0.0007279	0.001	0.004	0.0003261	0.002	0.001	0.006	0	0.0006781	0.0006844	0.002	0.001	0.001	0.003	0.003	0.004	0.002	0.001	0.003	0.004	0.002		4.68e-05	0.001	0.0003395	0	0	0.0001572	0.000413	0	0.0003612	0.002	0.0005523	0.0003508	5.889e-05	0	0	0.0003389	0.0004858
0.001	0.001	0.0007933	0.001	0.002	0.000653	0.001	0.002	0.0001855	0.0004083	0.0003327	0.0008644	0.001	0.004	0.0005978	0.002	0.0009122	0.006	0	0.0003014	0.001	0.002	0.001	0.001	0.002	0.002	0.004	0.002	0.002	0.005	0.003	0.002		9.361e-05	0.000704	0.0005093	0	0	3.931e-05	0.0001502	0.000257	0.0002709	0.001	0.0004603	0.0004092	0	0	0	0.0002824	0.0004373
0.001	0.0008838	0.0005454	0.001	0.001	0.0007401	0.001	0.003	0.0002783	0.0006941	0.0006237	0.0006369	0.002	0.003	0.0005434	0.001	0.0009692	0.006	0	0.0001507	0.0007897	0.0009884	0.001	0.001	0.002	0.004	0.003	0.003	0.002	0.003	0.003	0.002		9.361e-05	0.000448	0	0	0	3.931e-05	0.0003004	0.000257	0.0007225	0.002	0.0004603	0.0001169	0	0	6.366e-05	0.0005084	0.0004373
0.001	0.001	0.0008925	0.001	0.001	0.0008272	0.0009985	0.003	9.277e-05	0.0006124	0.0002911	0.000455	0.001	0.004	0.0007065	0.002	0.0009692	0.006	0	0	0.0009477	0.001	0.001	0.002	0.001	0.002	0.004	0.002	0.001	0.004	0.003	0.002		0.0001404	0.000576	0.0002263	0	0	0	7.509e-05	0.0001714	0.0001806	0.002	0.0002762	0.0002338	0	0	0	0.0003389	0.0004373
0.001	0.001	0.0004462	0.0009869	0.001	0.0007836	0.001	0.002	0.0002783	0.0005716	0.0006237	0.0006369	0.001	0.004	0.0004891	0.002	0.001	0.007	0	0.000226	0.0006844	0.002	0.002	0.001	0.002	0.003	0.004	0.002	0.002	0.003	0.003	0.003		9.361e-05	0.000704	0.0004527	0	0	0	0	0.000257	0.0001806	0.0005851	0.0004603	0.0002338	5.889e-05	0	0	0.0004519	0.0002915
0.001	0.001	0.0003471	0.002	0.002	0.0004789	0.002	0.003	0.0002783	0.0005716	0.0002911	0.0004095	0.002	0.004	0.0005978	0.001	0.001	0.007	0	0.000226	0.000895	0.0009884	0.002	0.0009467	0.002	0.003	0.003	0.001	0.002	0.003	0.003	0.002		0	0.000512	0.0002829	0	0	0	0.0002628	0.0003427	9.031e-05	0.002	0.0005523	0.0005262	5.889e-05	0	0	0.0002824	0.0003401
0.0006941	0.001	0.0003966	0.001	0.002	0.000566	0.001	0.003	0.0003711	0.0006941	0.0006653	0.0006369	0.001	0.003	0.0007065	0.001	0.0009692	0.005	0	0.0001507	0.0008424	0.001	0.001	0.0007574	0.002	0.002	0.004	0.002	0.002	0.004	0.004	0.003		0	0.000192	0.0001132	0	0	3.931e-05	0.0002628	0.0003427	0.0002709	0.001	0.0002762	0.0002338	5.889e-05	0	0	0.0006213	0.0003401
0.001	0.0008286	0.0002479	0.001	0.002	0.000653	0.001	0.002	0	0.0008574	0.0006237	0.0006369	0.001	0.002	0.0003804	0.001	0.0007982	0.006	0	0	0.0007371	0.002	0.002	0.0009467	0.002	0.002	0.003	0.002	0.001	0.003	0.003	0.002		4.68e-05	0.000576	0.0001698	0	0	3.931e-05	0.0003004	0.0005998	0.0001806	0.001	0.0004603	0.0003508	0	0	0	0.0002824	0.0002915
0.002	0.0005524	0.0006446	0.001	0.001	0.0008707	0.001	0.002	0.0001855	0.0004083	0.0004158	0.000364	0.001	0.003	0.0005434	0.001	0.0007412	0.005	0	0.000226	0.0004212	0.001	0.0007296	0.000568	0.001	0.003	0.003	0.002	0.002	0.002	0.003	0.003		0	0.000384	0.0001698	0	0	3.931e-05	0.0001126	8.568e-05	9.031e-05	0.002	0.0001841	0.0002923	0	0	0	0.0005648	0.0001458
0.001	0.0006629	0.0005454	0.001	0.002	0.0003483	0.001	0.002	0.0002783	0.0007349	0.0002495	0.000546	0.001	0.004	0.0002717	0.001	0.0008552	0.006	0	0.0001507	0.0007897	0.002	0.000912	0.0007574	0.001	0.002	0.003	0.002	0.001	0.003	0.003	0.003		4.68e-05	0.00032	0.0001132	0	0	0	0.0001126	0.000257	0.0001806	0.001	0.0002762	0.0003508	0	0	0	0.0003389	0.0001458
0.001	0.0009943	0.0005454	0.001	0.002	0.0008707	0.0009985	0.001	0	0.0004083	0.0004574	0.000182	0.002	0.003	0.0005434	0.001	0.0005131	0.006	0	0	0.0007371	0.001	0.0006384	0.000852	0.002	0.003	0.003	0.002	0.002	0.003	0.003	0.002		0	0.000576	0.0001132	0	0	0	0.0001877	8.568e-05	0	0.001	0.0001841	5.846e-05	0	0	0	0.0006778	0.0003401
0.001	0.0005524	0.000595	0.0009375	0.001	0.0007836	0.0006354	0.002	9.277e-05	0.0005308	0.000499	0.0006824	0.001	0.003	0.0003804	0.001	0.0007412	0.007	0	0.0001507	0.0008424	0.001	0.0008208	0.000568	0.001	0.003	0.003	0.002	0.002	0.003	0.003	0.002		0	0.000512	0.0002263	0	0	0	0.0001126	8.568e-05	0.0002709	0.001	0.0005523	0.0002338	0	0	0	0.0003954	0.0002429
0.001	0.0008286	0.0003966	0.001	0.001	0.0006966	0.0008624	0.003	0.0004639	0.0003675	0.0004158	0.0005914	0.001	0.002	0.0003261	0.001	0.0009122	0.005	0	0.0001507	0.0008424	0.0009884	0.001	0.0004734	0.001	0.002	0.002	0.002	0.001	0.003	0.002	0.002		4.68e-05	0.000384	5.658e-05	0	0	0	0.0002628	0.000257	0.0001806	0.0005851	0.0001841	0.0002338	0	0	0	0.000113	0.0001458
0.001	0.0007181	0.000595	0.0007402	0.001	0.0006966	0.001	0.001	0	0.0005308	0.0003742	0.0005005	0.0006771	0.003	0.0004891	0.001	0.0007412	0.006	0	7.535e-05	0.0007371	0.002	0.001	0.000284	0.002	0.002	0.003	0.002	0.001	0.003	0.003	0.002		0	0.000192	0	0	0	0	0.0002628	0.000257	0	0.001	0.0007364	0.0003508	0	0	0	0.0001695	0.0001458
0.001	0.001	0.0001487	0.0009869	0.001	0.0006095	0.001	0.002	0	0.0003266	0.000499	0.0008189	0.001	0.003	0.0003261	0.001	0.001	0.005	0	0.0001507	0.0007371	0.0006919	0.001	0.0004734	0.001	0.002	0.003	0.001	0.001	0.002	0.003	0.002		4.68e-05	0.000512	0.0002263	0	0	0	7.509e-05	0	0.0005419	0.002	0.0001841	0.0001754	0	0	0	0.0003954	0.0002429
0.001	0.0003314	0.0004958	0.001	0.001	0.000566	0.0009532	0.002	0.0001855	0.0004083	0.0003327	0.000546	0.0009161	0.003	0.0005434	0.001	0.001	0.004	0	0.0001507	0.0004212	0.001	0.000912	0.0007574	0.001	0.002	0.003	0.002	0.0009208	0.003	0.003	0.003		0	0.000512	0.0001132	0	0	0	0.0001877	0.0004284	9.031e-05	0.0007021	0.0002762	0.0002338	0	0	0	0.0001695	0.0001458
0.001	0.0004972	0.0001983	0.0008882	0.001	0.0008707	0.0007262	0.001	9.277e-05	0.0006532	0.0005406	0.0005914	0.0009958	0.003	0.0006521	0.001	0.0005701	0.006	0	0.0001507	0.0005791	0.002	0.001	0.000852	0.0007706	0.003	0.003	0.002	0.001	0.003	0.003	0.002		0	0.00032	0	0	0	0	0.0003004	0.0005141	9.031e-05	0.001	0.0003682	0.0002338	0	0	0	0.000113	0.0002915
0.002	0.0006076	0.000595	0.0006908	0.0008486	0.0007401	0.001	0.002	0.0001855	0.0005308	0.0003742	0.0005005	0.001	0.003	0.0002717	0.001	0.0005701	0.005	0	0.0001507	0.0005791	0.0007907	0.0006384	0.000568	0.001	0.002	0.003	0.0009608	0.001	0.003	0.003	0.002		0	0.000128	0	0	0	0	0.0001126	0.0004284	0	0.0009361	9.206e-05	0.0003508	0	0	0	0.0004519	9.717e-05
0.001	0.0007734	0.0002975	0.0006415	0.001	0.000566	0.0004993	0.001	0.0002783	0.0002858	0.0002079	0.000546	0.0005975	0.003	0.0005434	0.001	0.0004561	0.005	0	0.000226	0.0009477	0.001	0.0005472	0.000284	0.001	0.002	0.002	0.0007046	0.001	0.002	0.003	0.002		0	6.4e-05	5.658e-05	0	0	0	0.0001126	0.000257	9.031e-05	0.0007021	0.0006444	0.0003508	0	0	0	0.0002259	9.717e-05
0.001	0.0007181	0.0001983	0.0006908	0.002	0.0007401	0.0009985	0.001	9.277e-05	0.0004083	0.0003327	0.000273	0.001	0.003	0.0002717	0.0006428	0.0007412	0.006	0	0.000226	0.0005265	0.0009884	0.0003648	0.0003787	0.001	0.003	0.002	0.0008967	0.001	0.002	0.002	0.002		4.68e-05	0.000192	5.658e-05	0	0	0	0.0002628	0.0001714	0.0003612	0.0004681	0.0003682	0.0002923	0	0	0	0.0002259	0.0001943
0.001	0.0004419	0.0002975	0.0007895	0.001	0.000566	0.0009078	0.0009777	0.0001855	0.0004491	0.0003327	0.0003185	0.0009161	0.003	0.000163	0.0006964	0.0007982	0.004	0	0.000226	0.0004738	0.0005931	0.0007296	0.000568	0.001	0.001	0.003	0.001	0.001	0.002	0.002	0.002		0	6.4e-05	0.0001132	0	0	0	0.0002253	0.0001714	9.031e-05	0.0008191	0.0001841	0.0004092	0	0	0	0.0002259	0.0001458
0.0009611	0.0008286	0.0005454	0.0004934	0.0006788	0.0004354	0.0006808	0.001	0.0002783	0.0004899	0.0004158	0.0004095	0.001	0.002	0.0002717	0.0007499	0.0007982	0.004	0	7.535e-05	0.0007371	0.001	0.0006384	0	0.001	0.002	0.002	0.001	0.001	0.003	0.002	0.002		0	0.000448	0	0	0	0	0.0001126	0.0004284	0.0001806	0.0004681	9.206e-05	0.0001754	0	0	0	0.0003389	0.0001458
0.001	0.0008286	0.0004462	0.0008882	0.001	0.0007401	0.0006354	0.0009777	0	0.0003675	0.0004574	0.0004095	0.0009559	0.002	0.0003804	0.0007499	0.0007982	0.004	0	0.0001507	0.0004738	0.002	0.0005472	0.0003787	0.001	0.002	0.003	0.001	0.001	0.002	0.003	0.001		0	0.000128	0	0	0	0	0.0001126	8.568e-05	0.0002709	0.001	0.0001841	0.0002923	0	0	0	0.0001695	9.717e-05
0.001	0.0005524	0.0004462	0.0005428	0.0006223	0.0002612	0.0006808	0.001	0	0.0007349	0.0002495	0.000455	0.0009161	0.002	0.0003261	0.0005892	0.0006271	0.005	0	7.535e-05	0.0003685	0.0002965	0.001	0.000568	0.0007706	0.002	0.002	0.002	0.0009208	0.002	0.002	0.002		0	0.00032	0	0	0	0	0.0001126	0.0001714	0.0001806	0.0007021	0.0002762	0.0002923	0	0	0	0	9.717e-05
0.0005339	0.0006629	0.0003471	0.0004441	0.001	0.0004789	0.0004539	0.001	0.0002783	0.0003266	0.0002495	0.0002275	0.001	0.002	0.0003804	0.0007499	0.0004561	0.005	0	0.0003767	0.0004212	0.0007907	0.000456	0.0001893	0.001	0.001	0.002	0.0008327	0.0005179	0.002	0.002	0.002		0	0.00032	5.658e-05	0	0	0	0.0001877	8.568e-05	9.031e-05	0.0009361	0.0002762	0.0001754	0	0	0	0.0003389	4.858e-05
0.001	0.0006076	0.0003471	0.0006908	0.0009617	0.0006095	0.0005447	0.0008962	0.0004639	0.0003675	0.0002079	0.000273	0.0009559	0.002	0.0002717	0.0005357	0.0006271	0.005	0	7.535e-05	0.0004212	0.0003954	0.0007296	0.000284	0.001	0.000944	0.002	0.0008327	0.001	0.002	0.002	0.002		0	0.000192	5.658e-05	0	0	0	0.0001877	0.0001714	0.0002709	0.001	0.0001841	0.0001169	0	0	0	0.0002259	0.0001458
0.001	0.0006629	0.0002479	0.0004441	0.0008486	0.0007836	0.0006808	0.001	9.277e-05	0.0002858	0.0002495	0.0008189	0.0006771	0.003	0.0003261	0.0008571	0.0006271	0.005	0	0.000226	0.0002106	0.0003954	0.0007296	9.467e-05	0.0008299	0.001	0.002	0.0007686	0.0008057	0.002	0.002	0.002		4.68e-05	0.00032	0	0	0	0	7.509e-05	0.000257	0.0002709	0.0005851	0.0003682	0.0003508	0	0	0	0.0002259	0.0001458
0.0009077	0.0003314	0.0002479	0.0003454	0.0009617	0.0004789	0.0005901	0.0009777	0.0001855	0.0004083	0.0003742	0.0005005	0.001	0.002	0.000163	0.0004821	0.0004561	0.005	0	7.535e-05	0.0005265	0.0008896	0.000456	0.0003787	0.001	0.001	0.002	0.0007046	0.000633	0.002	0.002	0.002		0	0	5.658e-05	0	0	0	0.0003004	8.568e-05	9.031e-05	0.000351	0.0004603	0.0002338	0	0	0	0.0002824	9.717e-05
0.001	0.0006076	9.916e-05	0.0004934	0.000792	0.0003483	0.0007262	0.0006518	9.277e-05	0.000245	0.0003327	0.0001365	0.0007568	0.002	0.0002717	0.000375	0.0007982	0.005	0	0.0001507	0.0003159	0.0006919	0.0001824	0.0003787	0.0009485	0.001	0.002	0.001	0.0004028	0.002	0.002	0.002		0	0.000128	5.658e-05	0	0	0	0.0001877	0.0001714	0	0.0007021	0	0.0001754	0	0	0	0.0002259	9.717e-05
0.0008543	0.0004972	0.0003471	0.0001974	0.0004526	0.0004789	0.0005447	0.0008147	9.277e-05	0.0005716	0.000499	0.000546	0.001	0.002	0.0002174	0.0006964	0.0006842	0.004	0	0.000226	0.0003685	0.0003954	0.0006384	0.0003787	0.0005928	0.002	0.002	0.0009608	0.0007481	0.001	0.003	0.002		0	6.4e-05	0	0	0	0	0.0003004	0.0004284	0.0003612	0.002	0.0001841	0.0001754	0	0	0	0.0001695	9.717e-05
0.001	0.0004972	0.0004958	0.0005428	0.0006788	0.0006966	0.0009078	0.0004074	0.0003711	0.0003675	0.0003327	0.0003185	0.0009161	0.002	0.0002717	0.0009106	0.0004561	0.004	0	0.0001507	0.0001579	0.0004942	0.000456	0.0004734	0.0004742	0.001	0.002	0.0004484	0.0009783	0.002	0.002	0.002		0	0.000192	0	0	0	0	0.0001126	0.0004284	0.0001806	0.0009361	0.0004603	0.0001754	0	0	0	0.0003389	0.0002429
0.0006941	0.0004419	0.0002479	0.0003454	0.0006788	0.0003918	0.0007716	0.0006518	9.277e-05	0.0005716	0.0003327	0.0005005	0.0005975	0.002	0.0005978	0.0005892	0.0006842	0.004	0	0.000226	0.0002106	0.0009884	0.0005472	0.0003787	0.000415	0.002	0.002	0.0008327	0.0007481	0.002	0.002	0.002		0	0.000256	0	0	0	0	0.0001877	0.0001714	0.0002709	0.002	0.0002762	0.0001169	0	0	0	5.648e-05	0.0001458
0.001	0.0004419	0.0004462	0.0006415	0.000792	0.001	0.0004993	0.0006518	0	0.0005308	0.0002495	0.0002275	0.0009161	0.002	0.000163	0.0006964	0.0006271	0.004	0	0.0001507	0.0005265	0.0001977	0.0008208	0.0003787	0.0005928	0.002	0.002	0.0008967	0.0004604	0.002	0.002	0.002		0	0.000192	0	0	0	0	7.509e-05	0.0001714	9.031e-05	0.001	0.0001841	0.0001169	0	0	0	5.648e-05	0
0.001	0.0005524	0.0001983	0.0004934	0.0008486	0.0005224	0.0007262	0.0004888	0.0001855	8.166e-05	0.0002495	0.0003185	0.001	0.002	0.0002717	0.0004285	0.0005131	0.004	0	7.535e-05	0.0004212	0.0003954	0.0003648	0.0004734	0.0007114	0.001	0.002	0.0005124	0.0009208	0.002	0.002	0.001		0	0.000384	0	0	0	0	0.0001502	0.0004284	0.0002709	0.001	0.0002762	0.0003508	0	0	0	5.648e-05	0.0001458
0.0009077	0.0007181	0.0001983	0.0005921	0.0009051	0.000653	0.0007716	0.0007333	0	0.0004899	0.0003742	0.0004095	0.000717	0.002	0.000163	0.0005892	0.0008552	0.004	0	0.0001507	0.0003685	0.0002965	0	9.467e-05	0.000415	0.001	0.002	0.0007686	0.0005179	0.002	0.003	0.002		0	0.000128	5.658e-05	0	0	0	7.509e-05	0.0003427	9.031e-05	0.0005851	0.0003682	0.0001169	0	0	0	0.0002259	0
0.0008543	0.0003867	0.0001983	0.0006415	0.001	0.000653	0.0003631	0.0005703	0.0002783	0.0004491	0.0001663	0.0004095	0.0006771	0.001	0.0003804	0.0003214	0.0008552	0.004	0	0.0001507	0.0003685	0.0003954	0.0003648	0.0004734	0.0007706	0.001	0.002	0.0008327	0.0004028	0.001	0.002	0.001		4.68e-05	0.000512	5.658e-05	0	0	0	0.0002628	0.0003427	9.031e-05	0.0008191	0.0002762	0.0001169	0	0	0	0.0002259	4.858e-05
0.001	0.0006076	0.0004958	0.0004934	0.000792	0.0004789	0.0004539	0.0006518	0.0001855	0.0003675	0.0001663	0.0005005	0.0008763	0.001	0.0003261	0.0004285	0.0005131	0.004	0	0.0001507	0.0001579	0.0003954	9.12e-05	0.0001893	0.0007706	0.000944	0.002	0.0005765	0.0004028	0.002	0.002	0.001		0	6.4e-05	5.658e-05	0	0	0	0.0001877	0.0005141	0.0001806	0.0004681	0.0001841	5.846e-05	0	0	0	0.0002259	0
0.0008009	0.0004972	0.0002975	0.0002467	0.0008486	0.000566	0.0004539	0.0005703	0	0.0004899	0.0002911	0.0002275	0.0008365	0.002	0.0002717	0.0004821	0.0006271	0.004	0	7.535e-05	0.0001053	0.0002965	0.0002736	0.0001893	0.0008299	0.002	0.002	0.0005765	0.0003453	0.002	0.002	0.001		0	0.000128	0	0	0	0	0.0001126	8.568e-05	0.0001806	0.0005851	0.0001841	0.0004092	0	0	0	5.648e-05	4.858e-05
0.001	0.0005524	0.0001983	0.0003947	0.000792	0.0003918	0.0004085	0.0009777	9.277e-05	0.0004083	0.0001247	0.000364	0.001	0.002	0.0005978	0.000375	0.0007412	0.004	0	0	0.0005791	0.0001977	0.000456	0.0003787	0.0005928	0.001	0.002	0.0005124	0.0004604	0.001	0.002	0.002		0	0.000128	5.658e-05	0	0	0	0.0002253	0.0005998	9.031e-05	0.000234	9.206e-05	0.0001754	0	0	0	5.648e-05	9.717e-05
0.001	0.0003867	0.0001983	0.0004441	0.0004526	0.0005224	0.0002723	0.0004074	0	0.0003675	0.0002495	0.000273	0.0009161	0.002	0.0004891	0.000375	0.0006842	0.004	0	7.535e-05	5.265e-05	0.0003954	0.0001824	0.0001893	0.0003557	0.001	0.002	0.0006405	0.0009783	0.002	0.002	0.001		0	6.4e-05	0	0	0	0	0.0002253	0	0.0001806	0.001	0.0001841	5.846e-05	0	0	0	0.000113	0
0.0007475	0.0005524	9.916e-05	0.0004934	0.0009617	0.0002612	0.0006354	0.0004888	0.0001855	0.0005716	0.0002911	0.0004095	0.0007568	0.002	0.0004348	0.0002678	0.0008552	0.004	0	0.000226	0.0001053	9.884e-05	0.000456	9.467e-05	0.0003557	0.000944	0.001	0.0002562	0.0005179	0.002	0.002	0.001		0	0.000192	0	0	0	0	0.0001877	0.0004284	0	0.0007021	0	0.0003508	0	0	0	0	9.717e-05
0.0005339	0.0006629	0.0001487	0.0004441	0.001	0.0007401	0.0004539	0.0006518	9.277e-05	0.0003675	0.0004158	0.0002275	0.0006373	0.003	0.000163	0.0004285	0.0006271	0.004	0	0.0001507	0.0001053	0.0001977	0.0006384	0.0006627	0.0003557	0.002	0.001	0.0003843	0.0005179	0.001	0.002	0.002		0	6.4e-05	5.658e-05	0	0	0	0.0001502	0.0001714	0.0001806	0.000351	9.206e-05	0.0001169	0	0	0	0	0
0.0008009	0.0006076	0.0002479	0.0002961	0.0006788	0.0003047	0.0008624	0.0007333	0	0.0003675	0.0002079	0.000546	0.0009161	0.001	0.0002174	0.0006428	0.0009122	0.004	0	0.000226	0.0001579	0.0004942	0.000456	0.000284	0.0001778	0.002	0.002	0.0006405	0.0002877	0.002	0.002	0.001		0	0	0	0	0	0	0.0001877	0.000257	9.031e-05	0.001	9.206e-05	5.846e-05	0	0	0	5.648e-05	9.717e-05
0.0005873	0.0006076	9.916e-05	0.0004934	0.0004526	0.0004354	0.0003631	0.0005703	0	0.0003266	0.0002495	0.000273	0.000717	0.002	0.0003261	0.0003214	0.0005131	0.004	0	7.535e-05	0.0002106	0	0.000456	0.0001893	0.0004742	0.000885	0.002	0.0005765	0.0003453	0.001	0.001	0.002		0	0.000192	0	0	0	0	0.0001877	0.0003427	9.031e-05	0.001	9.206e-05	0.0001169	0	0	0	0.000113	4.858e-05
0.001	0.0007181	0.0002975	0.0001974	0.0008486	0.0004354	0.0004085	0.0004074	0	0.0001633	0.0002911	0.0003185	0.0009161	0.002	0.0002717	0.000375	0.0006842	0.004	0	7.535e-05	5.265e-05	0.0003954	0.0003648	0.0001893	0.0004742	0.000767	0.001	0.0006405	0.0009208	0.001	0.002	0.002		0	6.4e-05	0	0	0	0	7.509e-05	8.568e-05	9.031e-05	0.001	9.206e-05	0.0002923	0	0	0	5.648e-05	4.858e-05
0.001	0.0006076	4.958e-05	0.0002467	0.0006788	0.0003483	0.0004993	0.0003259	9.277e-05	0.0004491	0.0002495	0.0004095	0.0006771	0.002	0.0002717	0.000375	0.0005131	0.004	0	0.0001507	0	0.0001977	0.000456	0.0001893	0.0005928	0.000826	0.001	0.0003843	0.0005755	0.001	0.002	0.002		0	0	0	0	0	0	0.0002253	0.000257	9.031e-05	0.0004681	0.0001841	0.0001169	0	0	0	0.0001695	4.858e-05
0.0007475	0.0002762	0.0002479	0.0004934	0.0007354	0.0003047	0.0004085	0.0001629	9.277e-05	0.0004491	0.0003327	0.000455	0.000717	0.002	0.000163	0.0004821	0.0006271	0.003	0	0.0001507	0.0001053	0.0002965	0.0001824	0.0006627	0.0007114	0.001	0.001	0.0006405	0.000633	0.0006482	0.002	0.002		0	6.4e-05	0	0	0	0	0.0001126	0.0003427	0.0001806	0.0005851	0	5.846e-05	0	0	0	0.000113	4.858e-05
0.0006941	0.0008838	0.0001487	0.000148	0.0006788	0.0003047	0.0003177	0.0006518	9.277e-05	0.0001633	0.0002495	0.0002275	0.000717	0.002	0.000163	0.0003214	0.0004561	0.003	0	0.0001507	0.0001053	9.884e-05	0.0002736	0.0003787	0.000415	0.001	0.001	0.0003843	0.0005755	0.002	0.002	0.001		0	0.000192	0	0	0	0	0.0001126	0.0003427	9.031e-05	0.0008191	0.0002762	0.0002338	0	0	0	0.0002259	0
0.0008009	0.000221	0.0002479	0.0005428	0.0009617	0.0002177	0.0004085	0.0008147	0	0.000245	0.0002911	0.000182	0.0005975	0.001	0.000163	0.0004285	0.0003421	0.004	0	0.000226	0.0002106	0.0002965	9.12e-05	0.0004734	0.0003557	0.001	0.001	0.0001922	0.0006906	0.001	0.002	0.002		0	0	0	0	0	0	0.0002628	0.0004284	0	0.001	0	0.0001754	0	0	0	0.000113	9.717e-05
0.0008543	0.0003867	0.0002975	0.0003947	0.0005091	0.0002612	0.0004539	0.0009777	9.277e-05	0.0003675	0.0002079	0.000364	0.0005178	0.002	0.0002717	0.0004285	0.0005701	0.004	0	0	5.265e-05	9.884e-05	0.0001824	0.0001893	0.0004742	0.000826	0.002	0.0004484	0.0006906	0.002	0.002	0.002		0	0.000192	0	0	0	0	0.0001126	0.0005141	0	0.0004681	0.0002762	0.0001169	0	0	0	5.648e-05	0
0.0005339	0.0002762	0.0001983	0.0004441	0.0005091	0.0003483	0.0001362	0.001	0	0.0004491	4.158e-05	0.0003185	0.0002788	0.002	0.0002717	0.000375	0.0005131	0.004	0	0.000226	0.0001579	0.0002965	0.0001824	0.000284	0.0001778	0.001	0.0007669	0.0005765	0.0003453	0.001	0.002	0.002		0	6.4e-05	5.658e-05	0	0	0	0.0001502	0.000257	0	0.001	0	0.0001169	0	0	0	0.000113	0
0.0004271	0.0001105	0.0003966	0.0003454	0.0005657	0.0002612	0.0003631	0.0005703	9.277e-05	0.0004083	0.0002495	0.0005005	0.0009161	0.002	0.0003804	0.0004285	0.0006842	0.003	0	0	5.265e-05	0.0003954	0.000456	0.0001893	0.0004742	0.001	0.001	0.0001922	0.0004604	0.002	0.002	0.001		0	0	5.658e-05	0	0	0	7.509e-05	0.0005998	0	0.0008191	0.0001841	0	0	0	0	0.000113	4.858e-05
0.0009611	0.0003867	0.0001983	0.000148	0.0005657	0.0002612	0.0003177	0.0001629	0	8.166e-05	0.0002911	0.0004095	0.0006771	0.002	0	0.0002143	0.0006271	0.004	0	7.535e-05	0.0001053	0.0004942	0.0001824	0.0003787	0.0002371	0.000708	0.0008259	0.0004484	0.0001726	0.001	0.002	0.0008743		0	0	0.0001132	0	0	0	0.0001502	0.0003427	0	0.000351	0	5.846e-05	0	0	0	5.648e-05	0
0.0005339	0.0005524	0.0001983	0.0002467	0.0003394	0.000653	0.0002723	0.0005703	9.277e-05	0.0003675	0.0002495	0.000546	0.0003983	0.001	0.0002717	0.0002143	0.0006842	0.003	0	7.535e-05	5.265e-05	0.0003954	0.0001824	0.0001893	0.0004742	0.00059	0.0009438	0.0006405	0.0006906	0.001	0.002	0.002		0	0	0	0	0	0	0.0001877	0.000257	9.031e-05	0.000351	9.206e-05	5.846e-05	0	0	0	5.648e-05	9.717e-05
0.0007475	0.0004972	0.0003966	0.0003947	0.0006788	0.0004789	0.0004539	0.0005703	0	0.0005716	0.0002079	9.099e-05	0.0007966	0.001	0.0001087	0.0001607	0.0004561	0.003	0	7.535e-05	0.0001053	0.0002965	0.0001824	0.0001893	0.0002964	0.001	0.001	0.0006405	0.0003453	0.001	0.002	0.001		0	0.000128	5.658e-05	0	0	0	7.509e-05	0.000257	9.031e-05	0.0007021	9.206e-05	0	0	0	0	0	0
0.0006941	0.0002762	0.0001487	0.0003454	0.0009617	0.0003483	0.0005901	0.0006518	9.277e-05	0.0001633	0.0002495	0.000182	0.0005576	0.002	0.0003804	0.0003214	0.0005701	0.004	0	7.535e-05	0.0002632	0.0001977	0.0001824	0.0003787	0.0003557	0.001	0.001	0.0001922	0.0004028	0.001	0.002	0.001		0	6.4e-05	0	0	0	0	0.0001877	0.0003427	0	0.001	0	0.0001754	0	0	0	0	9.717e-05
0.0005339	0.0002762	0.0002479	0.0002961	0.0006788	0.0004789	0.0005901	8.147e-05	9.277e-05	0.0001633	0.0001247	0.0004095	0.0003186	0.002	0.0002174	5.357e-05	0.0006842	0.004	0	0	0.0001579	0.0002965	9.12e-05	0.0001893	0.0002371	0.000885	0.001	0.0003203	0.0002877	0.001	0.002	0.001		0	0	0	0	0	0	0.0001126	0.0001714	0	0.000234	0	5.846e-05	0	0	0	5.648e-05	0
0.0005339	0.000221	0.0002479	0.0003454	0.0006223	0.000566	0.0004085	0.0002444	0.0001855	0.0002041	0.0003327	9.099e-05	0.0003585	0.001	5.434e-05	0.0001607	0.0005701	0.004	0	7.535e-05	0.0001579	0.0003954	0.0001824	0.0001893	0.000415	0.001	0.002	0.0002562	0.0002877	0.001	0.002	0.002		0	0	0	0	0	0	0.0001877	8.568e-05	0	0.0004681	0	0.0001169	0	0	0	5.648e-05	0
0.0005873	0.0004972	0.0001983	0.0002961	0.0009051	0.0003918	0.0004085	0.0001629	0	0.0005308	0.0003742	0.0003185	0.0005178	0.001	0.0001087	0.0002678	0.0008552	0.003	0	7.535e-05	0.0002632	0.0001977	0	0.000284	0.0001778	0.000885	0.002	0	0.0005179	0.001	0.001	0.001		0	0.000128	0.0001132	0	0	0	0.0001502	0.0001714	0	0.0008191	0	0.0001169	0	0	0	5.648e-05	4.858e-05
0.0006941	0.0003314	0.0002479	0.000148	0.0007354	0.0003483	0.0001816	0.0003259	0.0001855	0.0002041	0.0002911	0.000364	0.0004381	0.001	0.0002174	0.000375	0.0004561	0.003	0	7.535e-05	0.0001579	0.0003954	0.0001824	0.000284	0.0004742	0.000413	0.001	0.0005765	0.000633	0.001	0.001	0.001		0	0.000128	0	0	0	0	3.755e-05	8.568e-05	0	0.0007021	0	0.0001169	0	0	0	0.000113	0
0.0009611	0.0003314	4.958e-05	0.0003947	0.0006223	0.0004789	0.0004539	0.0003259	9.277e-05	0.0001225	0.0002079	0.000273	0.0003983	0.0007534	0.0002174	0.0003214	0.0003991	0.003	0	0	0.0001579	0	9.12e-05	0.0004734	0.000415	0.000826	0.001	0.0007046	0.000633	0.001	0.002	0.001		0	6.4e-05	0	0	0	0	0.0001126	8.568e-05	9.031e-05	0.0007021	0.0001841	0.0001754	0	0	0	0	0
0.0005339	0.0003867	0.0003966	9.869e-05	0.0004526	0.0002612	0.0003631	0.0004074	0	0.0004083	0.0003742	0.0003185	0.0005576	0.0009418	0.000163	0.0002143	0.0009122	0.003	0	0	0.0001053	0.0001977	0.0001824	9.467e-05	0.0002371	0.000354	0.001	0.0006405	0.0005755	0.001	0.002	0.0009908		0	6.4e-05	5.658e-05	0	0	0	0.0001877	0.000257	0	0.0005851	0	5.846e-05	0	0	0	0	0
0.0006407	0.0003314	0.0003471	0.0004934	0.0005657	0.0005224	0.0002723	0.0001629	9.277e-05	0.0001225	0.0001663	0.000273	0.0004381	0.001	0.0004348	0.0002143	0.0007412	0.004	0	7.535e-05	0.0001579	0	0.0001824	0.000284	0.0005335	0.000826	0.0007079	0.0004484	0.0002877	0.001	0.001	0.000816		0	0.000128	5.658e-05	0	0	0	0	0.0001714	0	0.0004681	0	0.0001169	0	0	0	0	0
0.001	0.0001657	0.0002479	0.0002467	0.0006788	0.0004789	0.0004993	0.0001629	0	0.0004083	0.0002495	0.0003185	0.0005178	0.000879	0.0002174	0.0004285	0.0006271	0.004	0	7.535e-05	0.0001053	0.0002965	9.12e-05	0.0003787	0.0002964	0.000295	0.001	0.0003843	0.0002302	0.000884	0.002	0.001		0	0.000192	0	0	0	0	0.0001126	0.0005141	0	0.0004681	0	0	0	0	0	5.648e-05	0
0.0005339	0.0001657	0.0004462	0.000148	0.0006788	0.0003483	0.0005447	0.0003259	9.277e-05	0.000245	0.0002495	0.0005005	0.0005178	0.002	0.0003261	0.0002143	0.0005131	0.004	0	0.0001507	5.265e-05	0.0001977	9.12e-05	0.0004734	0.0003557	0.000826	0.001	0.0003203	0.0002877	0.000825	0.002	0.001		0	0	0	0	0	0	7.509e-05	0.000257	0	0.001	0	0.0001754	0	0	0	0	0
0.0008543	0.0001105	0.0001487	0.0004441	0.0006788	0.0003918	0.0005901	0.0006518	9.277e-05	0.0003675	0.0002079	0.0001365	0.0003585	0.0009418	0.0004348	0.0001607	0.0005701	0.003	0	0	0.0001053	0.0002965	0.0003648	0.0001893	0.0004742	0.000944	0.001	0.0001922	0.0004028	0.0007661	0.002	0.001		0	6.4e-05	0	0	0	0	0.0001502	0	9.031e-05	0.000234	0	0.0001169	0	0	0	0	0
0.0006407	0.0002762	0.0004462	0.0002467	0.001	0.0004354	0.0002723	8.147e-05	0.0001855	0.0002041	0.0001663	0.0004095	0.0005576	0.002	0.0001087	0.0002678	0.0005131	0.004	0	7.535e-05	0.0001053	0	9.12e-05	0.0003787	0.0001778	0.00059	0.001	0.0003843	0.0004028	0.001	0.002	0.001		0	0	0	0	0	0	0.0001502	0.0004284	0	0.0004681	0	0.0001754	0	0	0	0	0
0.0005873	0.000221	0.0002479	0.0002961	0.0009051	0.0004354	0.0005447	0.0004074	0.0001855	0.0003266	0.0003742	0.0001365	0.0003585	0.001	0.0001087	0.000375	0.0009122	0.004	0	0	0.0002632	9.884e-05	9.12e-05	9.467e-05	0.0003557	0.000708	0.0007079	0.0003203	0.0005179	0.001	0.002	0.001		0	0	0.0001698	0	0	0	7.509e-05	0.0003427	0	0.000117	0	5.846e-05	0	0	0	0	0
0.0006407	0.0002762	0.0001983	0.000148	0.0002829	0.0003918	0.0005901	0.0003259	0.0002783	0.0003675	0.0001247	0.000182	0.0005178	0.001	0.0003261	0.0001607	0.0005131	0.004	0	0	0.0001579	0.0001977	0	0.0004734	0.0003557	0.000354	0.001	0.0006405	0.0005755	0.001	0.001	0.001		0	0	5.658e-05	0	0	0	0.0001126	0.0003427	0	0.001	0	5.846e-05	0	0	0	0	0
0.0005873	0.0002762	4.958e-05	0.0005428	0.0008486	0.0003483	0.0005447	0.0003259	0.0002783	0.0002858	0.0002911	0.0002275	0.0005576	0.001	0.0003804	0.0002678	0.0006842	0.004	0	0	0.0001053	0.0001977	0.0002736	0.000284	0.0002371	0.00059	0.002	0.0004484	0.0003453	0.001	0.002	0.001		0	6.4e-05	5.658e-05	0	0	0	0.0001126	0.0003427	0	0.000234	9.206e-05	0	0	0	0	5.648e-05	0
0.0009077	0.0003867	0.0001983	0.0002961	0.001	0.0003047	0.0004539	0.0003259	0.0001855	0.0004083	0.0002079	0.0006369	0.0003585	0.001	0.0001087	0.0004285	0.0003991	0.003	0	0	0.0002106	0.0001977	0.0001824	0.0004734	0.0003557	0.000413	0.001	0.0002562	0.0004028	0.0004125	0.002	0.001		0	6.4e-05	5.658e-05	0	0	0	7.509e-05	0.0001714	0	0.001	0	0.0001169	0	0	0	0	0
0.0006941	0.0004972	0.0002479	0.0003454	0.0005091	0.0002177	0.0006354	8.147e-05	0	0.0004899	0.0002911	0.000546	0.000717	0.001	0.0004891	0.0002143	0.0006842	0.004	0	7.535e-05	0.0002106	9.884e-05	9.12e-05	0.0003787	0.0002371	0.00059	0.0008259	0.0003843	0.0004604	0.0007072	0.001	0.001		0	6.4e-05	0	0	0	0	0.0002253	0.0001714	0	0.000351	0	0	0	0	0	0	0
0.001	0.000221	0.0003471	0.000148	0.0007354	0.0004354	0.000817	0.0005703	0.0002783	0.0003675	8.316e-05	0.0003185	0.0007568	0.001	0.0003804	0.0004821	0.0008552	0.004	0	0	0	0.0004942	9.12e-05	9.467e-05	5.928e-05	0.000767	0.001	0.0003843	0.0003453	0.001	0.002	0.001		0	6.4e-05	0	0	0	0	3.755e-05	0.0003427	0	0.000351	0	0	0	0	0	0	0
0.0007475	0.000221	9.916e-05	0.0002961	0.0009617	0.0003047	0.0003177	0.0004888	9.277e-05	0.0003675	0.0001663	0.0002275	0.0009161	0.002	0.0003261	0.0002678	0.0007982	0.004	0	0	0.0002106	0.0001977	0.000456	0.0001893	0.0001778	0.00059	0.002	0.0003203	0.0005179	0.002	0.002	0.001		0	0	0	0	0	0	0.0001502	0.0003427	0	0.0007021	0	0	0	0	0	5.648e-05	0
0.0006941	5.524e-05	0.0002975	0.0002961	0.001	0.0002612	0.0003177	0.0004074	0.0002783	0.0004491	0.0001247	0.000273	0.0003983	0.001	0.000163	0.0001607	0.0004561	0.005	0	0	0.0001053	9.884e-05	0.0002736	0.0003787	0.0001778	0.000826	0.0008259	0.0005765	0.000633	0.0005304	0.001	0.002		0	0	0	0	0	0	0.0001502	0.0001714	0	0.000351	0	0	0	0	0	5.648e-05	0
0.0009611	0.0002762	0.0002479	0.0003947	0.000792	0.0003918	0.0003631	8.147e-05	9.277e-05	0.0002858	0.0001663	0.0005005	0.000239	0.001	0.0003804	0.0002143	0.0005131	0.004	0	0	0.0003685	0.0001977	0.0003648	0.0004734	0.0002371	0.000826	0.001	0.0001922	0.0005179	0.000884	0.001	0.001		0	0	0	0	0	0	0.0001502	8.568e-05	0	0.000351	0	0	0	0	0	0	0
0.0005339	0.000221	0.0001487	0.0004934	0.0008486	0.0003483	0.0004085	0.0007333	9.277e-05	0.0003675	0.0001247	0.000455	0.0008365	0.001	0.0002717	0.0002678	0.001	0.005	0	0	0.0002106	0.0001977	0.0001824	0.000284	0.0002964	0.000944	0.001	0.0002562	0.0005755	0.001	0.001	0.0007577		0	0	0	0	0	0	7.509e-05	0.0004284	9.031e-05	0.0004681	0	5.846e-05	0	0	0	0	0
0.001	0.0003867	0.0002975	0.000148	0.001	0.0004789	0.0005901	0.0003259	0.0001855	0.000245	0.0002079	0.0006824	0.0003585	0.001	0.0002717	0.0003214	0.0009692	0.004	0	0	0.0002632	0.0005931	0	0.000284	0.0004742	0.000708	0.001	0.0007046	0.0002302	0.001	0.002	0.0009326		0	0	0	0	0	0	0.0001126	0.000257	0	0.001	0	0	0	0	0	0	0
0.0008009	0.0003867	0.0001983	0.0001974	0.001	0.000566	0.0002269	0.0006518	0.0001855	0.0005308	4.158e-05	0.0004095	0.0005975	0.002	0.0004891	0.0003214	0.0009692	0.004	0	0	0.0001579	0	9.12e-05	9.467e-05	5.928e-05	0.000767	0.002	0.0003843	0.0005755	0.0009429	0.002	0.001		0	0	0	0	0	0	3.755e-05	8.568e-05	0	0.0005851	0	0	0	0	0	5.648e-05	0
0.0005873	0.0003314	0.0002975	0.0005428	0.001	0.0003918	0.0006354	0.0009777	0.0001855	0.0004899	0.0001663	0.0003185	0.0004381	0.001	0.0002717	0.0002678	0.0002851	0.005	0	0	0.0001053	0.0003954	9.12e-05	0.000568	0.0003557	0.000236	0.001	0.0003203	0.0004028	0.001	0.002	0.001		0	6.4e-05	0	0	0	0	3.755e-05	0.0003427	0	0.000351	0	5.846e-05	0	0	0	5.648e-05	0
0.0006941	0.0001657	0.000595	0.0005428	0.0009051	0.000566	0.0005447	0.0005703	9.277e-05	0.0002858	0.0001663	0.000182	0.0006373	0.002	0.0002717	5.357e-05	0.0004561	0.004	0	0	0.0002632	9.884e-05	0.0002736	0.000568	5.928e-05	0.000885	0.001	0.0007046	0.0007481	0.000884	0.001	0.001		0	0	5.658e-05	0	0	0	7.509e-05	8.568e-05	0	0.000234	0	5.846e-05	0	0	0	0	0
0.0004271	0.0001657	0.0001487	0.0003454	0.0009617	0.0005224	0.0004539	0.0005703	0	0.0006124	0.0001663	0.0007279	0.0003186	0.001	0.0005434	0.0002143	0.001	0.005	0	0	0.0003159	9.884e-05	0.0003648	0.0006627	0.0002371	0.000649	0.0008849	0.0001922	0.0007481	0.0009429	0.002	0.002		0	0	5.658e-05	0	0	0	0.0001502	0.0003427	0	0.0004681	0	0	0	0	0	0	0
0.0006941	0.000221	0.0001983	0.0005428	0.001	0.0001741	0.0004993	0.0008147	0.0001855	0.000939	0.0001247	0.0003185	0.0005178	0.001	0.0004348	0.0002143	0.0008552	0.005	0	0	0.0002632	0.0001977	9.12e-05	0.000568	0.0001778	0.000767	0.001	0.0003203	0.0004604	0.001	0.002	0.002		0	0	0	0	0	0	0	0.0001714	0	0.000351	0	0	0	0	0	0	0
0.001	0.0003867	0.0004462	0.0003454	0.0009617	0.0005224	0.0006354	0.0004888	0	0.0003266	0.0001247	0.0005914	0.0005178	0.001	0.0006521	0.0004285	0.0009122	0.005	0	0	0.0002632	0.0001977	9.12e-05	0.0003787	0.0004742	0.000708	0.002	0.0005765	0.0009783	0.0007072	0.002	0.002		0	0	0	0	0	0	3.755e-05	0.0001714	0	0.0005851	0	0	0	0	0	0	0
0.0006941	0.0001657	0.0004462	0.0006908	0.001	0.0003918	0.0006808	0.0004074	0	0.0004899	8.316e-05	0.0007279	0.0005576	0.001	0.0003804	0.0002678	0.0009692	0.005	0	0	0.0003685	9.884e-05	0.0002736	0.000568	5.928e-05	0.000767	0.001	0.0003843	0.0008057	0.001	0.001	0.002		0	0.000128	0	0	0	0	0.0001126	0.000257	0	0.0004681	0	0	0	0	0	0	0
0.0009611	0.000221	0.0001487	0.0002961	0.002	0.0007836	0.0006354	0.0001629	0.0001855	0.0004899	0.0001247	0.000364	0.0001992	0.002	0.0004348	0.0002678	0.0008552	0.005	0	0	0.0003159	0.0002965	9.12e-05	0.000852	0.0005928	0.000531	0.001	0.0004484	0.0006906	0.001	0.002	0.002		0	0	0	0	0	0	0	0.0003427	0	0.000234	0	0	0	0	0	0	0
0.0008543	0.0001657	0.0002975	0.0004934	0.0009617	0.0003918	0.0005901	0.0002444	9.277e-05	0.0007349	4.158e-05	0.000546	0.0003585	0.002	0.0004891	0.0004821	0.001	0.006	0	0	0.0003159	0.0003954	9.12e-05	0.000284	0.000415	0.000649	0.001	0.0007046	0.0009208	0.000825	0.001	0.001		0	0	0	0	0	0	3.755e-05	0	0	0.000351	0	0	0	0	0	0	0
0.0008543	5.524e-05	9.916e-05	0.0007402	0.001	0.0007401	0.0007262	0.0007333	9.277e-05	0.0005716	8.316e-05	0.0006824	0.000478	0.001	0.0007065	0.0003214	0.001	0.006	0	0	0.0004212	0.0005931	0.0003648	0.000568	0.0002964	0.000531	0.001	0.0007686	0.001	0.0004125	0.002	0.001		0	0	0	0	0	0	7.509e-05	0	0	0.0005851	0	5.846e-05	0	0	0	0	0
0.001	0.000221	0.0001983	0.0005428	0.002	0.0007401	0.0004539	0.001	9.277e-05	0.0006124	4.158e-05	0.000546	0.0001593	0.001	0.0009782	0.0008571	0.001	0.006	0	0	0.0003685	0.0003954	0.0002736	0.0004734	0.000415	0.000472	0.002	0.0005765	0.000633	0.001	0.001	0.0009908		0	0	0	0	0	0	0.0001126	8.568e-05	0	0.0004681	0	5.846e-05	0	0	0	0	0
0.027	0.002	0.001	0.003	0.028	0.011	0.017	0.012	0.0001855	0.019	0.0002079	0.012	0.002	0.026	0.026	0.01	0.012	0.058	0	0	0.002	0.012	0.0005472	0.01	0.013	0.003	0.01	0.006	0.015	0.014	0.016	0.011		0	0	0	0	0	0	0.0001126	0.0001714	0	0.003	0	0	0	0	0	0	0
[truncated: 135 more columns]
